# Supplementary material for: Genome-wide screen for universal individual identification SNPs based on the HapMap and 1000 Genomes databases
Source: Sci Rep. 2018 Apr 3;8:5553. doi: 10.1038/s41598-018-23888-0 (PMC5882920; doi:10.1038/s41598-018-23888-0)
Supplement: Supplementary file 1 — Dataset 1 [file 41598_2018_23888_MOESM1_ESM.xls]

## Sheet: SNPs in the MAF≥0.35 panel
Chr1		Chr2		Chr3		Chr4		Chr5		Chr6		Chr7		Chr8		Chr9		Chr10		chr11		chr12		chr13		chr14		chr15		chr16		chr17		chr18		chr19		chr20		chr21		chr22		chrX		chrY
rs2054269	Chromosome 1:4449277	rs4854379	Chromosome 2:776290	rs11128506	Chromosome 3:1025004	rs9328758	Chromosome 4:815999	rs2458814	Chromosome 5:518374	rs1193735	Chromosome 6:585266	rs11766365	Chromosome 7:823168	rs10094564	Chromosome 8:723561	rs4741867	Chromosome 9:407227	rs10903532	Chromosome 10:1648526	rs7118481	Chromosome 11:1327108	rs1000823	Chromosome 12:3352296	rs754135	Chromosome 13:23990651	rs8009355	Chromosome 14:21900722	rs2647364	Chromosome 15:24927045	rs654065	Chromosome 16:820950	rs8078223	Chromosome 17:223472	rs7236252	Chromosome 18:732476	rs873289	Chromosome 19:1175397	rs6041237	Chromosome 20:201326	rs4539869	Chromosome 21:14107216	rs2518751	Chromosome 22:17463835	rs2070584	Chromosome X:47587120
rs10915584	Chromosome 1:4676396	rs4669066	Chromosome 2:6396760	rs7616568	Chromosome 3:2029162	rs1751848	Chromosome 4:2802749	rs13190238	Chromosome 5:1687353	rs2118940	Chromosome 6:2818641	rs10281779	Chromosome 7:845067	rs2336695	Chromosome 8:1083625	rs10758556	Chromosome 9:419153	rs7915178	Chromosome 10:1692279	rs1867133	Chromosome 11:4184726	rs1558776	Chromosome 12:5604398	rs2244601	Chromosome 13:24160857	rs2874146	Chromosome 14:21906219	rs35586628	Chromosome 15:26886993	rs4786383	Chromosome 16:3086180	rs8074031	Chromosome 17:238734	rs9956753	Chromosome 18:2036120	rs576804	Chromosome 19:2821747	rs6078500	Chromosome 20:201372	rs4541312	Chromosome 21:14107357	rs174289	Chromosome 22:17494632	rs2625019	Chromosome X:28902347
rs922123	Chromosome 1:5076584	rs4669168	Chromosome 2:7243379	rs6442731	Chromosome 3:2453646	rs6858345	Chromosome 4:6216372	rs16883191	Chromosome 5:1687850	rs6923069	Chromosome 6:4158135	rs10276096	Chromosome 7:845106	rs935831	Chromosome 8:1195803	rs2616849	Chromosome 9:1716479	rs10751873	Chromosome 10:2427184	rs6578556	Chromosome 11:5147722	rs2250246	Chromosome 12:6443850	rs12877184	Chromosome 13:25736528	rs11851398	Chromosome 14:21907751	rs2251107	Chromosome 15:33306201	rs12919933	Chromosome 16:3087260	rs615272	Chromosome 17:817774	rs4453599	Chromosome 18:3926400	rs624300	Chromosome 19:3746209	rs530913	Chromosome 20:946505	rs9983541	Chromosome 21:14108159	rs5746738	Chromosome 22:19457531	rs5985930	Chromosome X:28902682
rs3128687	Chromosome 1:5081233	rs4669229	Chromosome 2:7961144	rs4684400	Chromosome 3:3615741	rs4234723	Chromosome 4:6218202	rs4975819	Chromosome 5:2103503	rs2076518	Chromosome 6:4677345	rs9655492	Chromosome 7:6042580	rs13273765	Chromosome 8:1196100	rs2616846	Chromosome 9:1717364	rs10751876	Chromosome 10:2439294	rs4910715	Chromosome 11:5154790	rs7303925	Chromosome 12:7767268	rs9512083	Chromosome 13:26083296	rs8018051	Chromosome 14:25274118	rs2251110	Chromosome 15:33306336	rs11077014	Chromosome 16:6216524	rs1057355	Chromosome 17:1754605	rs12607181	Chromosome 18:3954737	rs7247783	Chromosome 19:5464277	rs4814106	Chromosome 20:1311464	rs7278737	Chromosome 21:14109044	rs2072055	Chromosome 22:19465752	rs17332040	Chromosome X:120267907
rs478357	Chromosome 1:5287567	rs1532791	Chromosome 2:8533797	rs11130886	Chromosome 3:6264645	rs2301795	Chromosome 4:6594633	rs4129462	Chromosome 5:2106122	rs9504195	Chromosome 6:4678971	rs12702648	Chromosome 7:7778930	rs12676200	Chromosome 8:1196438	rs2616838	Chromosome 9:1719307	rs10736955	Chromosome 10:2440324	rs11036766	Chromosome 11:5314713	rs12311395	Chromosome 12:8204911	rs716242	Chromosome 13:26727391	rs8016543	Chromosome 14:25274278	rs17616971	Chromosome 15:35968037	rs8050692	Chromosome 16:8865498	rs9909561	Chromosome 17:2837505	rs8090293	Chromosome 18:4031916	rs6512047	Chromosome 19:9327136	rs6050798	Chromosome 20:2641352	rs1556277	Chromosome 21:14110397	rs5746742	Chromosome 22:19467853	rs1807986	Chromosome X:4569468
rs4074963	Chromosome 1:7045255	rs1073201	Chromosome 2:11083502	rs1304027	Chromosome 3:6265143	rs2301791	Chromosome 4:6597957	rs13153795	Chromosome 5:2525542	rs9504197	Chromosome 6:4679225	rs12847	Chromosome 7:8086564	rs9644314	Chromosome 8:1652301	rs3845186	Chromosome 9:1742582	rs10732921	Chromosome 10:3055020	rs7127767	Chromosome 11:5680869	rs253150	Chromosome 12:9860368	rs7330162	Chromosome 13:26735833	rs1017758	Chromosome 14:25300222	rs1510385	Chromosome 15:35972646	rs884918	Chromosome 16:9965969	rs4790519	Chromosome 17:3553441	rs8093526	Chromosome 18:4442517	rs10411146	Chromosome 19:9328191	rs742847	Chromosome 20:2667836	rs4588273	Chromosome 21:14266424	rs756657	Chromosome 22:19468348	rs2071178	Chromosome X:15395442
rs6680365	Chromosome 1:7176750	rs6739182	Chromosome 2:11119479	rs13080594	Chromosome 3:7361959	rs1095600	Chromosome 4:8359257	rs1868040	Chromosome 5:2529598	rs9378902	Chromosome 6:4679534	rs7789598	Chromosome 7:8274474	rs10107279	Chromosome 8:1916666	rs28478918	Chromosome 9:1744771	rs4880592	Chromosome 10:3131389	rs12278842	Chromosome 11:5682328	rs2239177	Chromosome 12:11889932	rs4569113	Chromosome 13:26743095	rs6574300	Chromosome 14:25300716	rs1510386	Chromosome 15:35972762	rs1985207	Chromosome 16:10484934	rs2619112	Chromosome 17:4632090	rs7240261	Chromosome 18:5428939	rs10401135	Chromosome 19:9332656	rs4815533	Chromosome 20:2704278	rs2823795	Chromosome 21:16436378	rs2073758	Chromosome 22:19471634	rs5907677	Chromosome X:140810581
rs4908605	Chromosome 1:7185374	rs6720135	Chromosome 2:15702764	rs1485175	Chromosome 3:7579102	rs2140336	Chromosome 4:8423104	rs2962609	Chromosome 5:2692316	rs10900977	Chromosome 6:5855220	rs17163180	Chromosome 7:10536875	rs13262708	Chromosome 8:1943903	rs7032942	Chromosome 9:2792552	rs2490696	Chromosome 10:6941849	rs12287199	Chromosome 11:5682640	rs2968752	Chromosome 12:17336825	rs9319425	Chromosome 13:28318848	rs11624469	Chromosome 14:25301190	rs2202979	Chromosome 15:35975096	rs9929990	Chromosome 16:13507111	rs6502804	Chromosome 17:4632118	rs9807436	Chromosome 18:8253701	rs10416662	Chromosome 19:9377502	rs732923	Chromosome 20:3250694	rs2823809	Chromosome 21:16446716	rs5748311	Chromosome 22:19580253	rs3128264	Chromosome X:88827750
rs1280988	Chromosome 1:10864653	rs6727055	Chromosome 2:15718693	rs6785267	Chromosome 3:8655686	rs4697777	Chromosome 4:10673406	rs2962607	Chromosome 5:2693489	rs1999261	Chromosome 6:6569874	rs10281864	Chromosome 7:10537094	rs6983016	Chromosome 8:3505922	rs4439183	Chromosome 9:2826344	rs825411	Chromosome 10:13127374	rs3802980	Chromosome 11:5685081	rs2971177	Chromosome 12:17352579	rs524566	Chromosome 13:31855218	rs11627617	Chromosome 14:25326664	rs9302311	Chromosome 15:35975759	rs4781564	Chromosome 16:14034667	rs4985624	Chromosome 17:6015242	rs9950077	Chromosome 18:8557087	rs286262	Chromosome 19:11736800	rs2326084	Chromosome 20:3270710	rs243594	Chromosome 21:17784285	rs5748312	Chromosome 22:19580381	rs722847	Chromosome X:120747125
rs517269	Chromosome 1:14184854	rs16984751	Chromosome 2:18338755	rs6781236	Chromosome 3:9121522	rs6820771	Chromosome 4:10680611	rs10079562	Chromosome 5:2694523	rs1322219	Chromosome 6:7539721	rs7791845	Chromosome 7:10537402	rs4577978	Chromosome 8:3619607	rs4741837	Chromosome 9:3595674	rs768255	Chromosome 10:13168175	rs3802981	Chromosome 11:5685293	rs1532521	Chromosome 12:17355343	rs2520696	Chromosome 13:32199422	rs11159245	Chromosome 14:25349110	rs281236	Chromosome 15:47430916	rs7185019	Chromosome 16:15589737	rs4422022	Chromosome 17:6164240	rs1023868	Chromosome 18:9738479	rs10854143	Chromosome 19:15401909	rs2236090	Chromosome 20:3277153	rs243595	Chromosome 21:17784313	rs6928	Chromosome 22:21760715	rs5905669	Chromosome X:48265936
rs1957881	Chromosome 1:17329173	rs6749689	Chromosome 2:20196361	rs6443222	Chromosome 3:9121583	rs1384837	Chromosome 4:10908667	rs4866692	Chromosome 5:2872876	rs9378526	Chromosome 6:8204880	rs7795770	Chromosome 7:10537746	rs12542623	Chromosome 8:3636247	rs10972631	Chromosome 9:3602811	rs11593842	Chromosome 10:13842058	rs1498553	Chromosome 11:5687798	rs991718	Chromosome 12:17360797	rs9534318	Chromosome 13:32375245	rs1580088	Chromosome 14:25357389	rs281237	Chromosome 15:47431660	rs9284326	Chromosome 16:18071186	rs3803802	Chromosome 17:7718146	rs8091737	Chromosome 18:9750665	rs2280435	Chromosome 19:15551733	rs6051727	Chromosome 20:3306474	rs243607	Chromosome 21:17789198	rs4321459	Chromosome 22:26779075	rs4633214	Chromosome X:28804924
rs1359303	Chromosome 1:17330569	rs2348475	Chromosome 2:20197353	rs12634676	Chromosome 3:9122756	rs13133185	Chromosome 4:11980248	rs6885306	Chromosome 5:3737616	rs162281	Chromosome 6:8554436	rs1074416	Chromosome 7:10952033	rs11997565	Chromosome 8:3636585	rs7850913	Chromosome 9:4207680	rs10752332	Chromosome 10:13869214	rs10838673	Chromosome 11:5815609	rs2055301	Chromosome 12:17377516	rs4942486	Chromosome 13:32379251	rs9972168	Chromosome 14:25373806	rs691210	Chromosome 15:49774112	rs3115438	Chromosome 16:20975184	rs1544724	Chromosome 17:7718459	rs16955541	Chromosome 18:9753995	rs10409140	Chromosome 19:16048683	rs656635	Chromosome 20:3687435	rs12482714	Chromosome 21:19988542	rs4823002	Chromosome 22:29014116	rs6520279	Chromosome X:47588697
rs11203366	Chromosome 1:17331039	rs6728591	Chromosome 2:20544307	rs2470450	Chromosome 3:10426596	rs11737079	Chromosome 4:12000050	rs271397	Chromosome 5:6370102	rs6918016	Chromosome 6:10148421	rs966198	Chromosome 7:12704516	rs4469483	Chromosome 8:3637304	rs10758593	Chromosome 9:4292083	rs4750494	Chromosome 10:14224894	rs7128818	Chromosome 11:6349146	rs2728542	Chromosome 12:19957510	rs9537477	Chromosome 13:33446342	rs1377935	Chromosome 14:25374568	rs11070732	Chromosome 15:49845450	rs3103810	Chromosome 16:21010335	rs6503269	Chromosome 17:9903490	rs7236653	Chromosome 18:10698650	rs4808069	Chromosome 19:17028175	rs6052700	Chromosome 20:4631337	rs2000679	Chromosome 21:20535716	rs8137254	Chromosome 22:29034009	rs12397120	Chromosome X:120741423
rs11203367	Chromosome 1:17331121	rs1881552	Chromosome 2:22639512	rs7650159	Chromosome 3:13157428	rs4834961	Chromosome 4:12001887	rs9451	Chromosome 5:6372472	rs7764232	Chromosome 6:10297673	rs12154701	Chromosome 7:13847383	rs12156144	Chromosome 8:3640294	rs4741966	Chromosome 9:4359153	rs2480530	Chromosome 10:14338953	rs2055709	Chromosome 11:7251166	rs10841488	Chromosome 12:20327503	rs1360922	Chromosome 13:38052873	rs1885121	Chromosome 14:25376371	rs11635372	Chromosome 15:49845521	rs330135	Chromosome 16:21024504	rs1558227	Chromosome 17:9903782	rs12605006	Chromosome 18:12992262	rs7254359	Chromosome 19:17128756	rs6052806	Chromosome 20:4741225	rs2826388	Chromosome 21:20553824	rs713834	Chromosome 22:29044704	rs5962235	Chromosome X:4713255
rs11203368	Chromosome 1:17340013	rs2577710	Chromosome 2:23349863	rs903471	Chromosome 3:13158119	rs11732370	Chromosome 4:12199378	rs2455146	Chromosome 5:6373891	rs4130306	Chromosome 6:10302927	rs17167582	Chromosome 7:13850781	rs11136648	Chromosome 8:3640712	rs7848533	Chromosome 9:4539377	rs12572686	Chromosome 10:16677089	rs2171456	Chromosome 11:7259116	rs6487222	Chromosome 12:21437292	rs2004000	Chromosome 13:40809379	rs2219127	Chromosome 14:25388415	rs3131588	Chromosome 15:50549855	rs7191307	Chromosome 16:24643944	rs11655774	Chromosome 17:10111880	rs9303869	Chromosome 18:14816210	rs7260127	Chromosome 19:19169690	rs4813712	Chromosome 20:4742095	rs2826390	Chromosome 21:20555043	rs4821616	Chromosome 22:37250252	rs1099985	Chromosome X:88842123
rs563835	Chromosome 1:17874824	rs6705138	Chromosome 2:25364982	rs582111	Chromosome 3:13190019	rs10029793	Chromosome 4:12943164	rs4701737	Chromosome 5:6552711	rs4379275	Chromosome 6:10811445	rs1019029	Chromosome 7:13854651	rs10112217	Chromosome 8:4147853	rs7034878	Chromosome 9:5058991	rs10904927	Chromosome 10:17305405	rs10839751	Chromosome 11:7261940	rs6487223	Chromosome 12:21437463	rs1324418	Chromosome 13:42852138	rs12433975	Chromosome 14:26997939	rs3105593	Chromosome 15:50552821	rs12925084	Chromosome 16:27156800	rs7225744	Chromosome 17:10113081	rs9966082	Chromosome 18:22552601	rs741706	Chromosome 19:19170863	rs6052810	Chromosome 20:4742318	rs2826392	Chromosome 21:20555694	rs2413459	Chromosome 22:37252642	rs5916698	Chromosome X:4713866
rs7530853	Chromosome 1:19989106	rs13391574	Chromosome 2:30430088	rs1077325	Chromosome 3:13951149	rs6449012	Chromosome 4:14315492	rs474953	Chromosome 5:6556474	rs13218440	Chromosome 6:12059721	rs7796440	Chromosome 7:14153047	rs11785007	Chromosome 8:5371374	rs3912454	Chromosome 9:7625060	rs2840320	Chromosome 10:18145261	rs1395910	Chromosome 11:7279931	rs2110165	Chromosome 12:21437854	rs7984835	Chromosome 13:42852370	rs7147576	Chromosome 14:28577616	rs3105592	Chromosome 15:50578074	rs3024530	Chromosome 16:27339366	rs4791969	Chromosome 17:10281844	rs4570975	Chromosome 18:22553171	rs539	Chromosome 19:19176993	rs10427432	Chromosome 20:4800103	rs2826396	Chromosome 21:20558574	rs5764891	Chromosome 22:44532072	rs5966755	Chromosome X:97508848
rs11799849	Chromosome 1:20448857	rs1559497	Chromosome 2:30895192	rs11718142	Chromosome 3:13977293	rs6824715	Chromosome 4:14437373	rs522335	Chromosome 5:6572765	rs7749026	Chromosome 6:12063785	rs4719466	Chromosome 7:16454832	rs7460782	Chromosome 8:5374683	rs10758974	Chromosome 9:8435925	rs10764331	Chromosome 10:18162907	rs6484550	Chromosome 11:10936774	rs2417981	Chromosome 12:21438913	rs4942169	Chromosome 13:42882617	rs12887727	Chromosome 14:28580427	rs2470152	Chromosome 15:51302775	rs1805010	Chromosome 16:27344882	rs1544500	Chromosome 17:10907587	rs1614810	Chromosome 18:25597339	rs3787040	Chromosome 19:19186483	rs2064563	Chromosome 20:7234090	rs13433508	Chromosome 21:20561234	rs1076933	Chromosome 22:44802614	rs12843815	Chromosome X:151853928
rs1152991	Chromosome 1:20578250	rs212755	Chromosome 2:32198950	rs2607761	Chromosome 3:14049928	rs13126715	Chromosome 4:14447592	rs3763057	Chromosome 5:7345702	rs9394825	Chromosome 6:12389090	rs632859	Chromosome 7:17469465	rs11785931	Chromosome 8:5387416	rs10815873	Chromosome 9:8436194	rs10764332	Chromosome 10:18163040	rs274483	Chromosome 11:11061166	rs738028	Chromosome 12:21439472	rs7326238	Chromosome 13:42921550	rs1950795	Chromosome 14:28591110	rs1899749	Chromosome 15:52776180	rs7199765	Chromosome 16:27955084	rs11078033	Chromosome 17:11814082	rs17533	Chromosome 18:25597838	rs10407283	Chromosome 19:19633549	rs8183334	Chromosome 20:9204013	rs2826399	Chromosome 21:20562806	rs2017317	Chromosome 22:44803178
rs7517833	Chromosome 1:30535368	rs11124306	Chromosome 2:33110441	rs2607779	Chromosome 3:14064999	rs723162	Chromosome 4:14468969	rs6872422	Chromosome 5:7422655	rs9476615	Chromosome 6:14644853	rs10278386	Chromosome 7:19222468	rs6992051	Chromosome 8:5387929	rs7863177	Chromosome 9:9263980	rs2496096	Chromosome 10:19307248	rs977244	Chromosome 11:12133536	rs7136257	Chromosome 12:21442456	rs1156026	Chromosome 13:43152209	rs11156673	Chromosome 14:31434954	rs11856604	Chromosome 15:53331675	rs153209	Chromosome 16:29240540	rs9892829	Chromosome 17:11817280	rs273696	Chromosome 18:25598695	rs7248200	Chromosome 19:19633643	rs950226	Chromosome 20:9953743	rs10470220	Chromosome 21:20563086	rs2742621	Chromosome 22:45278624
rs2992028	Chromosome 1:31566071	rs6707911	Chromosome 2:33187275	rs4684217	Chromosome 3:14430496	rs2160043	Chromosome 4:15497627	rs11742602	Chromosome 5:7440494	rs9464704	Chromosome 6:14655205	rs3114429	Chromosome 7:20306241	rs4875167	Chromosome 8:5390000	rs4563945	Chromosome 9:9277320	rs11009445	Chromosome 10:19319403	rs4757240	Chromosome 11:14203451	rs7136265	Chromosome 12:21442480	rs9562501	Chromosome 13:43631547	rs8012658	Chromosome 14:31449751	rs272786	Chromosome 15:53360768	rs1592547	Chromosome 16:48988479	rs4791484	Chromosome 17:11907636	rs273701	Chromosome 18:25601418	rs7246356	Chromosome 19:19990827	rs6074095	Chromosome 20:10104406	rs2826406	Chromosome 21:20576329	rs2748341	Chromosome 22:46675963
rs2453244	Chromosome 1:32510302	rs6708836	Chromosome 2:33187963	rs7649122	Chromosome 3:15448785	rs3796848	Chromosome 4:16007670	rs2924466	Chromosome 5:8077396	rs12189594	Chromosome 6:14856126	rs206196	Chromosome 7:20322250	rs7842656	Chromosome 8:5391904	rs1360591	Chromosome 9:9441003	rs7100403	Chromosome 10:19331510	rs1879888	Chromosome 11:14657701	rs1476905	Chromosome 12:21446072	rs4942242	Chromosome 13:43642928	rs7157390	Chromosome 14:31450522	rs1018269	Chromosome 15:57452113	rs10852588	Chromosome 16:48995930	rs2240521	Chromosome 17:11937211	rs273748	Chromosome 18:25608856	rs7250481	Chromosome 19:33550294	rs6074096	Chromosome 20:10104672	rs11088815	Chromosome 21:20579197	rs1297369	Chromosome 22:47513977
rs1923140	Chromosome 1:33872103	rs4542826	Chromosome 2:33188882	rs4685335	Chromosome 3:16407129	rs2313734	Chromosome 4:16009588	rs7728549	Chromosome 5:9565714	rs2299054	Chromosome 6:15398618	rs4721981	Chromosome 7:21125147	rs6559010	Chromosome 8:5392694	rs2382220	Chromosome 9:10603102	rs7101338	Chromosome 10:19335702	rs1451678	Chromosome 11:14760075	rs2159948	Chromosome 12:21448569	rs1105856	Chromosome 13:43652931	rs12881925	Chromosome 14:31469702	rs28724570	Chromosome 15:60625076	rs2080637	Chromosome 16:49536102	rs9899504	Chromosome 17:12256673	rs273749	Chromosome 18:25609039	rs2099339	Chromosome 19:38919479	rs2064655	Chromosome 20:10110238	rs2155797	Chromosome 21:21164618	rs1297370	Chromosome 22:47514518
rs11590681	Chromosome 1:33875402	rs10204349	Chromosome 2:34369375	rs7637655	Chromosome 3:16636877	rs1712493	Chromosome 4:16112266	rs218036	Chromosome 5:9616384	rs2237150	Chromosome 6:15408297	rs10250173	Chromosome 7:22084456	rs7843974	Chromosome 8:5392867	rs10756574	Chromosome 9:14543660	rs10400122	Chromosome 10:19339608	rs1320211	Chromosome 11:15301410	rs2215734	Chromosome 12:21451174	rs7331003	Chromosome 13:43656117	rs7154915	Chromosome 14:31479823	rs6494326	Chromosome 15:62616884	rs11076507	Chromosome 16:49893602	rs1072101	Chromosome 17:12259791	rs273750	Chromosome 18:25610033	rs7259197	Chromosome 19:39051449	rs3761161	Chromosome 20:10129589	rs1783403	Chromosome 21:21734676	rs7293013	Chromosome 22:48427545
rs10914802	Chromosome 1:33879648	rs1465335	Chromosome 2:36395905	rs33117	Chromosome 3:22800335	rs1848038	Chromosome 4:16674763	rs1971391	Chromosome 5:10512218	rs4716108	Chromosome 6:17106487	rs10225710	Chromosome 7:22103124	rs10101849	Chromosome 8:5393138	rs1494338	Chromosome 9:14730126	rs1609746	Chromosome 10:19347940	rs2729884	Chromosome 11:19477139	rs3759229	Chromosome 12:21452223	rs9594987	Chromosome 13:43656858	rs1629140	Chromosome 14:33944620	rs7171755	Chromosome 15:73558239	rs6499091	Chromosome 16:52767459	rs4054988	Chromosome 17:12595002	rs533813	Chromosome 18:26602289	rs3817	Chromosome 19:43586043	rs6104651	Chromosome 20:10723703	rs1783404	Chromosome 21:21734744	rs12170141	Chromosome 22:49368552
rs536766	Chromosome 1:33974715	rs10173568	Chromosome 2:36650516	rs7622887	Chromosome 3:23815831	rs1514992	Chromosome 4:17075156	rs2930059	Chromosome 5:10753287	rs625964	Chromosome 6:20016736	rs4719696	Chromosome 7:22485878	rs2570703	Chromosome 8:6139323	rs1494340	Chromosome 9:14733898	rs10764037	Chromosome 10:19480581	rs1454013	Chromosome 11:21237332	rs2192183	Chromosome 12:21455109	rs4942472	Chromosome 13:46070980	rs1680690	Chromosome 14:33944765	rs1383616	Chromosome 15:73636844	rs7189062	Chromosome 16:54430242	rs7217115	Chromosome 17:12610127	rs939139	Chromosome 18:27453089	rs344772	Chromosome 19:43675804	rs1020572	Chromosome 20:12679104	rs2827183	Chromosome 21:21986186	rs2076714	Chromosome 22:50464792
rs10789332	Chromosome 1:38269096	rs12472756	Chromosome 2:36701805	rs1505289	Chromosome 3:24370365	rs4698167	Chromosome 4:17081284	rs1445688	Chromosome 5:13677116	rs611623	Chromosome 6:20017568	rs12537965	Chromosome 7:22773441	rs2911991	Chromosome 8:6637134	rs263580	Chromosome 9:17039314	rs11010907	Chromosome 10:19646679	rs10833660	Chromosome 11:21896947	rs2302500	Chromosome 12:21455957	rs9562637	Chromosome 13:46071410	rs1769575	Chromosome 14:34008288	rs11072428	Chromosome 15:73650001	rs9928731	Chromosome 16:55489099	rs1519250	Chromosome 17:12610314	rs1786246	Chromosome 18:36089099	rs2617703	Chromosome 19:53471005	rs2167638	Chromosome 20:12687031	rs13046342	Chromosome 21:22937954
rs209618	Chromosome 1:40431820	rs6708411	Chromosome 2:37491038	rs9310740	Chromosome 3:24381260	rs1488298	Chromosome 4:27259507	rs2166337	Chromosome 5:13692170	rs2457322	Chromosome 6:20151864	rs10276566	Chromosome 7:24416609	rs9693942	Chromosome 8:6791021	rs768703	Chromosome 9:18070477	rs333688	Chromosome 10:19839672	rs4923076	Chromosome 11:23225225	rs6487229	Chromosome 12:21459249	rs720277	Chromosome 13:46959140	rs12434601	Chromosome 14:34912415	rs4075802	Chromosome 15:73670898	rs7189840	Chromosome 16:56649714	rs2302068	Chromosome 17:12896668	rs7235371	Chromosome 18:36094845	rs7256241	Chromosome 19:53708649	rs2327690	Chromosome 20:13080654	rs2827775	Chromosome 21:22941172
rs10158668	Chromosome 1:40885941	rs7574012	Chromosome 2:37500087	rs4282012	Chromosome 3:24384402	rs7655815	Chromosome 4:35890566	rs6872375	Chromosome 5:13693168	rs4323302	Chromosome 6:21080975	rs7805962	Chromosome 7:24420917	rs13272989	Chromosome 8:8556988	rs10738497	Chromosome 9:18074371	rs10764474	Chromosome 10:24490871	rs10742162	Chromosome 11:26843226	rs6487231	Chromosome 12:21459429	rs2039095	Chromosome 13:47044499	rs408283	Chromosome 14:36073503	rs12591473	Chromosome 15:73675144	rs12934069	Chromosome 16:56703098	rs11652958	Chromosome 17:12898178	rs11661849	Chromosome 18:36567332	rs1925241	Chromosome 19:54665084	rs6131438	Chromosome 20:13086653	rs2408982	Chromosome 21:24645615
rs2104958	Chromosome 1:41447737	rs10490047	Chromosome 2:40399196	rs4858608	Chromosome 3:24387330	rs2117072	Chromosome 4:35897058	rs3734110	Chromosome 5:13701427	rs199035	Chromosome 6:23435187	rs6462013	Chromosome 7:27394152	rs10503424	Chromosome 8:11796316	rs6475220	Chromosome 9:18469702	rs4586050	Chromosome 10:24492661	rs4333997	Chromosome 11:33632234	rs3825287	Chromosome 12:21461969	rs963001	Chromosome 13:47054714	rs2415496	Chromosome 14:38628907	rs6495075	Chromosome 15:73688664	rs8063406	Chromosome 16:56883257	rs9905366	Chromosome 17:13098383	rs12966492	Chromosome 18:36572104	rs302445	Chromosome 19:55873284	rs799179	Chromosome 20:15166504	rs4817097	Chromosome 21:26305812
rs783622	Chromosome 1:41901317	rs13396426	Chromosome 2:42884804	rs4309672	Chromosome 3:24400058	rs10021038	Chromosome 4:36441011	rs13185616	Chromosome 5:13702567	rs1206523	Chromosome 6:25543493	rs2074337	Chromosome 7:27397066	rs1293288	Chromosome 8:11861019	rs1281350	Chromosome 9:18473578	rs517770	Chromosome 10:29085839	rs4755237	Chromosome 11:33647040	rs3782660	Chromosome 12:21462730	rs9595590	Chromosome 13:47068061	rs13329064	Chromosome 14:40438788	rs11072430	Chromosome 15:73689360	rs223839	Chromosome 16:57465929	rs9909412	Chromosome 17:14119798	rs1567612	Chromosome 18:38259401	rs260452	Chromosome 19:58255508	rs387336	Chromosome 20:15266338	rs2830624	Chromosome 21:27016848
rs710222	Chromosome 1:42947982	rs10865186	Chromosome 2:42966207	rs3773445	Chromosome 3:25571074	rs4832844	Chromosome 4:36946729	rs7712859	Chromosome 5:14082857	rs441460	Chromosome 6:25548060	rs6957649	Chromosome 7:27400503	rs1299525	Chromosome 8:11864616	rs4961652	Chromosome 9:18485436	rs544736	Chromosome 10:29094039	rs704697	Chromosome 11:33703234	rs3752648	Chromosome 12:21475857	rs17070149	Chromosome 13:47484265	rs6572016	Chromosome 14:40457314	rs2665115	Chromosome 15:82112364	rs8058969	Chromosome 16:58685026	rs9891988	Chromosome 17:14121162	rs7241992	Chromosome 18:38440132	rs260453	Chromosome 19:58255785	rs6080175	Chromosome 20:16213829	rs4143412	Chromosome 21:27023208
rs2784466	Chromosome 1:43286306	rs532628	Chromosome 2:44977694	rs1030842	Chromosome 3:29198173	rs2928297	Chromosome 4:37455979	rs384723	Chromosome 5:14082922	rs368638	Chromosome 6:25548345	rs6957441	Chromosome 7:27400571	rs7834241	Chromosome 8:12769864	rs7868240	Chromosome 9:20519523	rs7899614	Chromosome 10:35769916	rs831618	Chromosome 11:33707068	rs2433651	Chromosome 12:22815444	rs9567933	Chromosome 13:47846083	rs7155322	Chromosome 14:40459554	rs1267659	Chromosome 15:82545213	rs10454703	Chromosome 16:59668304	rs2127995	Chromosome 17:14435080	rs11665487	Chromosome 18:38458246	rs2449632	Chromosome 19:58270013	rs4239719	Chromosome 20:16673876	rs2830686	Chromosome 21:27099955
rs473562	Chromosome 1:57106448	rs478918	Chromosome 2:44981814	rs987693	Chromosome 3:29264225	rs2928304	Chromosome 4:37464628	rs252217	Chromosome 5:14118456	rs214048	Chromosome 6:25553488	rs42101	Chromosome 7:27676726	rs11783108	Chromosome 8:13472267	rs944797	Chromosome 9:22115287	rs3123674	Chromosome 10:43632014	rs2103710	Chromosome 11:34395627	rs7485662	Chromosome 12:23543182	rs7328789	Chromosome 13:50606228	rs2415656	Chromosome 14:41034179	rs1267657	Chromosome 15:82546501	rs11861162	Chromosome 16:61515352	rs917541	Chromosome 17:15017748	rs11665446	Chromosome 18:38458319	rs7254299	Chromosome 19:58373598	rs6044214	Chromosome 20:16674840	rs2830687	Chromosome 21:27100075
rs6587830	Chromosome 1:58592261	rs7607215	Chromosome 2:46275076	rs4680834	Chromosome 3:29433800	rs2941011	Chromosome 4:37555738	rs13537	Chromosome 5:16662188	rs214054	Chromosome 6:25559670	rs735664	Chromosome 7:27869418	rs4376497	Chromosome 8:13473131	rs10119773	Chromosome 9:23736402	rs2061971	Chromosome 10:44593605	rs11032727	Chromosome 11:34492024	rs10842241	Chromosome 12:23919815	rs797479	Chromosome 13:50638571	rs1959932	Chromosome 14:41035114	rs1145173	Chromosome 15:82554675	rs12929587	Chromosome 16:62678892	rs9906341	Chromosome 17:15019563	rs7232769	Chromosome 18:38461161			rs6044218	Chromosome 20:16676863	rs2212828	Chromosome 21:27452752
rs3010325	Chromosome 1:59104157	rs1867786	Chromosome 2:46291755	rs3773018	Chromosome 3:29434937	rs6855991	Chromosome 4:38397820	rs13179781	Chromosome 5:19957736	rs13203202	Chromosome 6:25582543	rs10225163	Chromosome 7:27886026	rs4376498	Chromosome 8:13473220	rs3793577	Chromosome 9:23737629	rs1917822	Chromosome 10:49554701	rs3781710	Chromosome 11:34494703	rs4578491	Chromosome 12:25396312	rs797481	Chromosome 13:50639258	rs2154107	Chromosome 14:41035833	rs1145172	Chromosome 15:82554866	rs4784207	Chromosome 16:62713926	rs7208340	Chromosome 17:15030814	rs7237498	Chromosome 18:39131218			rs6045594	Chromosome 20:18770030	rs1431372	Chromosome 21:27812209
rs11207552	Chromosome 1:59974161	rs11125188	Chromosome 2:48951297	rs1857883	Chromosome 3:30010908	rs10028283	Chromosome 4:44216731	rs1540751	Chromosome 5:19985125	rs2328879	Chromosome 6:25582875	rs916857	Chromosome 7:27896645	rs2410114	Chromosome 8:13811139	rs7875618	Chromosome 9:24878419	rs211081	Chromosome 10:51325614	rs12366050	Chromosome 11:40716749	rs9669368	Chromosome 12:25411409	rs1475297	Chromosome 13:52752587	rs7143438	Chromosome 14:41038417	rs698500	Chromosome 15:82569019	rs2962429	Chromosome 16:62891521	rs2323661	Chromosome 17:15396992	rs4799499	Chromosome 18:39132435			rs728481	Chromosome 20:19360687	rs243680	Chromosome 21:27818297
rs11208131	Chromosome 1:63112393	rs11903014	Chromosome 2:49067199	rs4426643	Chromosome 3:30094871	rs6854974	Chromosome 4:44983284	rs2457032	Chromosome 5:20511302	rs2535310	Chromosome 6:31085480	rs190	Chromosome 7:27897001	rs2017473	Chromosome 8:13900017	rs10757493	Chromosome 9:24884947	rs10218945	Chromosome 10:53105215	rs509123	Chromosome 11:41701064	rs7975781	Chromosome 12:25430814	rs4885963	Chromosome 13:52757418	rs8013483	Chromosome 14:44100872	rs783540	Chromosome 15:82585958	rs7200005	Chromosome 16:69895234	rs7406339	Chromosome 17:22503227	rs1509216	Chromosome 18:39157480			rs2009871	Chromosome 20:19360798	rs9980734	Chromosome 21:27971986
rs6677968	Chromosome 1:65311019	rs974896	Chromosome 2:49103710	rs13088954	Chromosome 3:30096979	rs17471509	Chromosome 4:48299674	rs7703755	Chromosome 5:20511509	rs9263597	Chromosome 6:31103770	rs16874525	Chromosome 7:28351563	rs12679928	Chromosome 8:14937408	rs1932421	Chromosome 9:24900563	rs12763013	Chromosome 10:54633072	rs287756	Chromosome 11:41710213	rs7135769	Chromosome 12:25437046	rs9316585	Chromosome 13:52758217	rs7157988	Chromosome 14:44109272	rs2567635	Chromosome 15:82593431	rs8043925	Chromosome 16:69905287	rs8080427	Chromosome 17:27702501	rs925238	Chromosome 18:39159405			rs1884770	Chromosome 20:19772430	rs2831350	Chromosome 21:28017563
rs2228693	Chromosome 1:66043331	rs4330135	Chromosome 2:49196775	rs7648874	Chromosome 3:30544921	rs13140079	Chromosome 4:54631000	rs12520315	Chromosome 5:20518420	rs2233966	Chromosome 6:31113082	rs245869	Chromosome 7:29142483	rs10112644	Chromosome 8:14959758	rs7022130	Chromosome 9:24902468	rs1427213	Chromosome 10:58496209	rs287750	Chromosome 11:41713766	rs10843023	Chromosome 12:27906541	rs535923	Chromosome 13:52827570	rs7142477	Chromosome 14:44122517	rs783523	Chromosome 15:82614804	rs1594050	Chromosome 16:77263750	rs8065793	Chromosome 17:27749600	rs4609938	Chromosome 18:41144957			rs6136874	Chromosome 20:19888239	rs2409416	Chromosome 21:31603008
rs1763926	Chromosome 1:69199017	rs13016730	Chromosome 2:49199329	rs1393748	Chromosome 3:30787379	rs2192158	Chromosome 4:54639193	rs7727355	Chromosome 5:22678843	rs2249742	Chromosome 6:31272944	rs245883	Chromosome 7:29148330	rs10503524	Chromosome 8:14960315	rs7022255	Chromosome 9:24902497	rs10763549	Chromosome 10:58497558	rs1873059	Chromosome 11:45519053	rs7978444	Chromosome 12:27907698	rs9536346	Chromosome 13:53042722	rs7140150	Chromosome 14:51544081	rs7167880	Chromosome 15:82625685	rs12932161	Chromosome 16:77753962	rs315429	Chromosome 17:31614947	rs3898586	Chromosome 18:41826259			rs6046415	Chromosome 20:19888449	rs2833622	Chromosome 21:32048357
rs1686341	Chromosome 1:78881936	rs6419619	Chromosome 2:49205907	rs9849233	Chromosome 3:31912451	rs12504135	Chromosome 4:54639766	rs7712164	Chromosome 5:22683551	rs172275	Chromosome 6:32993844	rs4722897	Chromosome 7:29292617	rs7388469	Chromosome 8:14971383	rs1231339	Chromosome 9:25740865	rs7081545	Chromosome 10:58501546	rs2863695	Chromosome 11:45520300	rs7965247	Chromosome 12:27907868	rs1036958	Chromosome 13:53367083	rs7144509	Chromosome 14:52556889	rs2870966	Chromosome 15:82626493	rs4888748	Chromosome 16:78139257	rs872571	Chromosome 17:32833651	rs7231457	Chromosome 18:41830033			rs2424332	Chromosome 20:20296641	rs2284550	Chromosome 21:33245980
rs10874295	Chromosome 1:82224604	rs13011847	Chromosome 2:49281261	rs7648156	Chromosome 3:34456426	rs10488849	Chromosome 4:54644695	rs7707354	Chromosome 5:22683725	rs916297	Chromosome 6:36769722	rs7794652	Chromosome 7:29374263	rs9650382	Chromosome 8:14977188	rs12350076	Chromosome 9:27580676	rs7907007	Chromosome 10:58504242	rs568468	Chromosome 11:59066915	rs1979523	Chromosome 12:30114169	rs9285190	Chromosome 13:53608474	rs8004624	Chromosome 14:52730993	rs11855735	Chromosome 15:82627794	rs6564603	Chromosome 16:78828465	rs11656181	Chromosome 17:32855516	rs6507437	Chromosome 18:41830074			rs6046832	Chromosome 20:20402440	rs2834164	Chromosome 21:33249643
rs4907102	Chromosome 1:84848959	rs7578654	Chromosome 2:49283034	rs9311051	Chromosome 3:34490406	rs7695300	Chromosome 4:54645899	rs9293030	Chromosome 5:22683847	rs9380610	Chromosome 6:36838109	rs3828977	Chromosome 7:29479882	rs1429081	Chromosome 8:15618874	rs2783010	Chromosome 9:27581241	rs737314	Chromosome 10:62514418	rs588952	Chromosome 11:59156347	rs1666235	Chromosome 12:31874997	rs1336928	Chromosome 13:53610102	rs7151306	Chromosome 14:52737402	rs10400906	Chromosome 15:82628387	rs10451160	Chromosome 16:78889771	rs12450310	Chromosome 17:33477216	rs6507440	Chromosome 18:41833193			rs2295566	Chromosome 20:23566304	rs2834165	Chromosome 21:33250231
rs10218661	Chromosome 1:85215595	rs1915236	Chromosome 2:50282559	rs9878558	Chromosome 3:35676622	rs6554199	Chromosome 4:54656321	rs4701295	Chromosome 5:22716565	rs831503	Chromosome 6:37021376	rs1548605	Chromosome 7:29835247	rs10107831	Chromosome 8:15620616	rs10967993	Chromosome 9:27582313	rs1915622	Chromosome 10:64733465	rs2298553	Chromosome 11:60497529	rs2044091	Chromosome 12:40899572	rs9536481	Chromosome 13:53614269	rs1254973	Chromosome 14:52744412	rs6496234	Chromosome 15:85800124	rs11150123	Chromosome 16:78974328	rs7209036	Chromosome 17:34552544	rs4617956	Chromosome 18:44756457			rs6048906	Chromosome 20:23584899	rs4817609	Chromosome 21:33985833
rs2297141	Chromosome 1:85581241	rs6717556	Chromosome 2:51341904	rs4678793	Chromosome 3:35677355	rs2593079	Chromosome 4:55910682	rs11740186	Chromosome 5:22722607	rs831496	Chromosome 6:37024461	rs17160070	Chromosome 7:31304517	rs2736043	Chromosome 8:15855821	rs3904255	Chromosome 9:27670085	rs10509211	Chromosome 10:64735338	rs12718479	Chromosome 11:63091201	rs6582473	Chromosome 12:43562591	rs4143818	Chromosome 13:53615104	rs1254974	Chromosome 14:52744496	rs12913662	Chromosome 15:86130125	rs8058521	Chromosome 16:82669218	rs4796047	Chromosome 17:35180200	rs617459	Chromosome 18:44873082			rs1579101	Chromosome 20:38337932	rs2834323	Chromosome 21:33987634
rs6657524	Chromosome 1:87499802	rs7582583	Chromosome 2:51345418	rs6788347	Chromosome 3:37713203	rs1718886	Chromosome 4:56983085	rs6452095	Chromosome 5:22741726	rs831486	Chromosome 6:37033491	rs10256874	Chromosome 7:31306765	rs2736035	Chromosome 8:15856608	rs6476005	Chromosome 9:27683764	rs2177023	Chromosome 10:64755580	rs12283804	Chromosome 11:63099160	rs9783514	Chromosome 12:43565393	rs1379823	Chromosome 13:53928411	rs17125742	Chromosome 14:52765587	rs2255780	Chromosome 15:86625564	rs8064211	Chromosome 16:82967493	rs321601	Chromosome 17:35565068	rs639964	Chromosome 18:44874723			rs2022499	Chromosome 20:38338129	rs2249650	Chromosome 21:34808689
rs4446947	Chromosome 1:90316203	rs4971745	Chromosome 2:51376786	rs7430438	Chromosome 3:38762127	rs2293175	Chromosome 4:56995192	rs6861317	Chromosome 5:22759240	rs831483	Chromosome 6:37033816	rs6963529	Chromosome 7:31307285	rs7839562	Chromosome 8:17092209	rs1342249	Chromosome 9:29043231	rs10443930	Chromosome 10:65078020	rs4980554	Chromosome 11:69466459	rs12321981	Chromosome 12:45683912	rs1340562	Chromosome 13:58910679	rs1952092	Chromosome 14:52767796	rs10152178	Chromosome 15:87154857	rs1035537	Chromosome 16:83722610	rs1634684	Chromosome 17:35614032	rs652539	Chromosome 18:44883475			rs2425364	Chromosome 20:38340938	rs2834748	Chromosome 21:35081238
rs6678531	Chromosome 1:90319683	rs6545221	Chromosome 2:51437583	rs4498013	Chromosome 3:40978397	rs7693572	Chromosome 4:59277968	rs7713148	Chromosome 5:22761211	rs831481	Chromosome 6:37034406	rs17472556	Chromosome 7:33099535	rs2213901	Chromosome 8:17126184	rs10813796	Chromosome 9:32359093	rs10740186	Chromosome 10:65082586	rs10737153	Chromosome 11:69467061	rs10880836	Chromosome 12:45686143	rs7984051	Chromosome 13:70233817	rs10873061	Chromosome 14:52770503	rs8027047	Chromosome 15:92622418	rs8692	Chromosome 16:84177877	rs2301730	Chromosome 17:35671664	rs638807	Chromosome 18:44888309			rs2425427	Chromosome 20:40720849	rs8129061	Chromosome 21:35369904
rs2174952	Chromosome 1:91618054	rs6760682	Chromosome 2:51438585	rs6785706	Chromosome 3:41006098	rs9991718	Chromosome 4:59702694	rs713377	Chromosome 5:22762530	rs864396	Chromosome 6:37034495	rs315860	Chromosome 7:33886739	rs7015070	Chromosome 8:18234596	rs10813818	Chromosome 9:32449246	rs10822439	Chromosome 10:65084061	rs3740643	Chromosome 11:69467268	rs833483	Chromosome 12:48883548	rs9529708	Chromosome 13:70237756	rs4898764	Chromosome 14:52798353	rs1424695	Chromosome 15:94471426	rs244887	Chromosome 16:84206498	rs7406966	Chromosome 17:35686617	rs685553	Chromosome 18:44888700			rs3091601	Chromosome 20:40734052	rs3737540	Chromosome 21:37150966
rs6593639	Chromosome 1:97204769	rs6722213	Chromosome 2:51439175	rs7630628	Chromosome 3:41011888	rs11131347	Chromosome 4:61893552	rs11953049	Chromosome 5:22770410	rs1753297	Chromosome 6:37038533	rs4723342	Chromosome 7:33904206	rs6996953	Chromosome 8:18234796	rs10972552	Chromosome 9:35656878	rs10822442	Chromosome 10:65084558	rs7942235	Chromosome 11:69997744	rs833841	Chromosome 12:48972055	rs9529809	Chromosome 13:70794071	rs2025631	Chromosome 14:52816847	rs6496016	Chromosome 15:94496901	rs12102760	Chromosome 16:84383159	rs8067294	Chromosome 17:35700945	rs628221	Chromosome 18:44890914			rs6124476	Chromosome 20:42574190	rs2835881	Chromosome 21:37660829
rs10783100	Chromosome 1:98710740	rs3899750	Chromosome 2:51834970	rs6776728	Chromosome 3:41013490	rs1376309	Chromosome 4:61896928	rs11955287	Chromosome 5:22770448	rs831508	Chromosome 6:37048442	rs336284	Chromosome 7:35254361	rs7835354	Chromosome 8:19706638	rs1327501	Chromosome 9:36809554	rs7902544	Chromosome 10:65093925	rs4944036	Chromosome 11:74070669	rs2288368	Chromosome 12:51299573	rs9542974	Chromosome 13:72484460	rs7159423	Chromosome 14:54613616	rs727895	Chromosome 15:96155385	rs247852	Chromosome 16:84511467	rs226428	Chromosome 17:35722931	rs694808	Chromosome 18:44891441			rs6130169	Chromosome 20:42574253	rs1399592	Chromosome 21:37681559
rs1981192	Chromosome 1:99678047	rs3850342	Chromosome 2:51838279	rs6802872	Chromosome 3:41017335	rs1450900	Chromosome 4:61897499	rs6898886	Chromosome 5:22770810	rs9296287	Chromosome 6:39080069	rs719469	Chromosome 7:35302202	rs6993760	Chromosome 8:20511985	rs1176844	Chromosome 9:36814650	rs10996210	Chromosome 10:65106007	rs658601	Chromosome 11:75600659	rs4762040	Chromosome 12:51319646	rs4465496	Chromosome 13:72484553	rs3742560	Chromosome 14:54639365	rs2088783	Chromosome 15:97509854	rs447205	Chromosome 16:86733280	rs8074928	Chromosome 17:36840669	rs687781	Chromosome 18:44898527			rs208262	Chromosome 20:42850442	rs1399591	Chromosome 21:37681654
rs7547160	Chromosome 1:101819729	rs1526680	Chromosome 2:52417132	rs4683161	Chromosome 3:42278587	rs1376310	Chromosome 4:61900265	rs1837929	Chromosome 5:22772728	rs1126476	Chromosome 6:39080715	rs2722325	Chromosome 7:37908687	rs6995224	Chromosome 8:20513095	rs1176842	Chromosome 9:36815059	rs10996217	Chromosome 10:65110246	rs583231	Chromosome 11:75603742	rs4762042	Chromosome 12:51321930	rs7997643	Chromosome 13:72486559	rs9323287	Chromosome 14:55473310	rs8039715	Chromosome 15:97811716	rs879628	Chromosome 16:88456148	rs1353622	Chromosome 17:41177347	rs11660213	Chromosome 18:44902020			rs6130522	Chromosome 20:44095946	rs860798	Chromosome 21:37760478
rs3907134	Chromosome 1:105919040	rs1823887	Chromosome 2:52734917	rs11130112	Chromosome 3:46983005	rs7690962	Chromosome 4:61901274	rs1596176	Chromosome 5:22773850	rs1347257	Chromosome 6:40452493	rs2024408	Chromosome 7:38393337	rs4922211	Chromosome 8:20513990	rs6476588	Chromosome 9:36851757	rs1786908	Chromosome 10:65940666	rs655036	Chromosome 11:75606418	rs11170353	Chromosome 12:52975376	rs7325978	Chromosome 13:72488622	rs7146055	Chromosome 14:55499006	rs955830	Chromosome 15:97820278			rs6503609	Chromosome 17:41186467	rs328125	Chromosome 18:46609652			rs6073336	Chromosome 20:44116475	rs2836358	Chromosome 21:38392094
rs1334125	Chromosome 1:106232189	rs1319797	Chromosome 2:52741891	rs4234465	Chromosome 3:46985395	rs6847583	Chromosome 4:64747551	rs1428665	Chromosome 5:25905041	rs3957243	Chromosome 6:41205129	rs4723866	Chromosome 7:39477123	rs2926426	Chromosome 8:21357220	rs2840227	Chromosome 9:38297777	rs3858136	Chromosome 10:66010521	rs668581	Chromosome 11:75679195	rs1988657	Chromosome 12:62444815	rs7332697	Chromosome 13:73139738	rs268805	Chromosome 14:57571320	rs8029499	Chromosome 15:97900119			rs2355374	Chromosome 17:42710629	rs1941958	Chromosome 18:51200506			rs6131030	Chromosome 20:46179347	rs2252046	Chromosome 21:39926647
rs2587895	Chromosome 1:107393771	rs350720	Chromosome 2:52752933	rs2385867	Chromosome 3:47017833	rs6853721	Chromosome 4:64748159	rs6873479	Chromosome 5:27795982	rs6938076	Chromosome 6:41205390	rs2108722	Chromosome 7:39480707	rs1564480	Chromosome 8:21545147	rs11142179	Chromosome 9:68420536	rs7903919	Chromosome 10:66011188	rs476147	Chromosome 11:75681514	rs1695105	Chromosome 12:64203799	rs7318676	Chromosome 13:75089868	rs17723597	Chromosome 14:57579475	rs7172170	Chromosome 15:98040388			rs8067341	Chromosome 17:42927357	rs9966798	Chromosome 18:57137728			rs1326861	Chromosome 20:53513125	rs2837738	Chromosome 21:40594746
rs17019083	Chromosome 1:107450828	rs7565767	Chromosome 2:52773627	rs7610636	Chromosome 3:47022946	rs1430530	Chromosome 4:64750548	rs6889876	Chromosome 5:27804498	rs1574275	Chromosome 6:41207055	rs6962246	Chromosome 7:39481411	rs2469747	Chromosome 8:22497800	rs12350270	Chromosome 9:68776255	rs7094812	Chromosome 10:66743096	rs1892953	Chromosome 11:76561498	rs465530	Chromosome 12:64936986	rs532095	Chromosome 13:75236814	rs7159878	Chromosome 14:63999966	rs12148124	Chromosome 15:98065464			rs9889762	Chromosome 17:46949000	rs4940730	Chromosome 18:58602505			rs6100156	Chromosome 20:58665786	rs2839468	Chromosome 21:42117983
rs7550120	Chromosome 1:107533688	rs4671979	Chromosome 2:54852105	rs4078466	Chromosome 3:47085053	rs1430519	Chromosome 4:64759003	rs2937562	Chromosome 5:31339677	rs4607417	Chromosome 6:42010536	rs17620176	Chromosome 7:39492389	rs2469755	Chromosome 8:22502699	rs4745296	Chromosome 9:68819216	rs4433471	Chromosome 10:66744977	rs2508748	Chromosome 11:76562304	rs478380	Chromosome 12:64938274	rs11619258	Chromosome 13:75986121	rs4027384	Chromosome 14:64000352	rs9920714	Chromosome 15:98389256			rs9912072	Chromosome 17:51629605	rs4368254	Chromosome 18:59014118			rs6123818	Chromosome 20:58675708	rs2839470	Chromosome 21:42128129
rs649539	Chromosome 1:109163771	rs2033411	Chromosome 2:54852517	rs9862917	Chromosome 3:54050890	rs13115899	Chromosome 4:64759695	rs864674	Chromosome 5:32625374	rs7751587	Chromosome 6:42567391	rs7458148	Chromosome 7:39747510	rs2461491	Chromosome 8:22503739	rs3812532	Chromosome 9:70868678	rs3858164	Chromosome 10:69963095	rs2155226	Chromosome 11:76562811	rs457919	Chromosome 12:64938542	rs9544749	Chromosome 13:78208498	rs1054218	Chromosome 14:65742472	rs4545798	Chromosome 15:98414986			rs7225247	Chromosome 17:54855815	rs12953319	Chromosome 18:60688405			rs6100445	Chromosome 20:59430928	rs2839619	Chromosome 21:43016067
rs1389279	Chromosome 1:110666185	rs6759911	Chromosome 2:55166826	rs4420909	Chromosome 3:54235759	rs1346839	Chromosome 4:64809334	rs2080841	Chromosome 5:32859122	rs1776704	Chromosome 6:43982204	rs12534074	Chromosome 7:40129597	rs2469760	Chromosome 8:22508432	rs6560192	Chromosome 9:71255479	rs3847355	Chromosome 10:69965264	rs12789493	Chromosome 11:76564659	rs461829	Chromosome 12:64941937	rs596249	Chromosome 13:79125257	rs12891561	Chromosome 14:65880694	rs6598531	Chromosome 15:98586884			rs4793859	Chromosome 17:57513605	rs8083406	Chromosome 18:60688838			rs2180681	Chromosome 20:59597291	rs631462	Chromosome 21:43332800
rs2783442	Chromosome 1:111211994	rs1437391	Chromosome 2:55219220	rs11715075	Chromosome 3:55250362	rs10517949	Chromosome 4:65894110	rs2062709	Chromosome 5:32864967	rs910612	Chromosome 6:43982969	rs4723936	Chromosome 7:40231625	rs2449338	Chromosome 8:22511719	rs1106948	Chromosome 9:71402258	rs946742	Chromosome 10:70755935	rs2155219	Chromosome 11:76588150	rs432586	Chromosome 12:64943296	rs2783084	Chromosome 13:79696201	rs17834947	Chromosome 14:68607255	rs9672254	Chromosome 15:98954856			rs870781	Chromosome 17:57544180	rs8083437	Chromosome 18:60689110			rs2426800	Chromosome 20:59599448	rs2838441	Chromosome 21:43936606
rs508594	Chromosome 1:111622549	rs7561534	Chromosome 2:58671685	rs6445833	Chromosome 3:56875165	rs4461567	Chromosome 4:65921070	rs10036089	Chromosome 5:32869565	rs1018125	Chromosome 6:44330572	rs11767956	Chromosome 7:40900088	rs1075534	Chromosome 8:22516561	rs2309974	Chromosome 9:71537693	rs2578121	Chromosome 10:78457451	rs10899249	Chromosome 11:76669313	rs458890	Chromosome 12:64943457	rs1857665	Chromosome 13:83217480	rs1275689	Chromosome 14:69345562	rs4316739	Chromosome 15:100123200			rs41346650	Chromosome 17:59362048	rs1908593	Chromosome 18:61358915			rs1201915	Chromosome 20:60699747	rs7867	Chromosome 21:45512738
rs575208	Chromosome 1:111663769	rs10204803	Chromosome 2:58677720	rs721207	Chromosome 3:60622163	rs6819372	Chromosome 4:67104383	rs10036136	Chromosome 5:32869580	rs9395021	Chromosome 6:44472985	rs12690832	Chromosome 7:43134011	rs2449329	Chromosome 8:22517281	rs2208744	Chromosome 9:72250161	rs2181076	Chromosome 10:79430841	rs471234	Chromosome 11:79378356	rs462010	Chromosome 12:64944365	rs9531423	Chromosome 13:83218815	rs2238272	Chromosome 14:72000914	rs735504	Chromosome 15:101500914			rs1451509	Chromosome 17:59365772	rs4941031	Chromosome 18:61585207			rs1000551	Chromosome 20:60700755	rs3788190	Chromosome 21:45517044
rs565612	Chromosome 1:111677357	rs7584792	Chromosome 2:62247849	rs486786	Chromosome 3:62830428	rs10033854	Chromosome 4:69654186	rs4292459	Chromosome 5:32946352	rs911981	Chromosome 6:44540376	rs6463211	Chromosome 7:43949796	rs2469768	Chromosome 8:22523849	rs4256646	Chromosome 9:73182919	rs2350106	Chromosome 10:84004379	rs509196	Chromosome 11:79380791	rs7300413	Chromosome 12:66539762	rs9515621	Chromosome 13:89767412	rs149689	Chromosome 14:72152325	rs746428	Chromosome 15:101500940			rs9915454	Chromosome 17:65633120	rs7504860	Chromosome 18:64561014			rs1201919	Chromosome 20:60700970	rs12482346	Chromosome 21:45517713
rs2358996	Chromosome 1:113973095	rs10865332	Chromosome 2:62354149	rs6792508	Chromosome 3:63286070	rs1490484	Chromosome 4:70576325	rs10045185	Chromosome 5:32946469	rs4714802	Chromosome 6:44629708	rs1486170	Chromosome 7:46167182	rs2461481	Chromosome 8:22525267	rs11144899	Chromosome 9:76433798	rs10887395	Chromosome 10:84902207	rs572460	Chromosome 11:79383110	rs7134781	Chromosome 12:66549395	rs9523089	Chromosome 13:90805005	rs11159161	Chromosome 14:76003019	rs1992728	Chromosome 15:101502437			rs2107654	Chromosome 17:65636955	rs2174571	Chromosome 18:64724718			rs6089741	Chromosome 20:62557387	rs914238	Chromosome 21:45595747
rs12027243	Chromosome 1:114121962	rs1544694	Chromosome 2:65694722	rs6792744	Chromosome 3:63286358	rs4694164	Chromosome 4:73352825	rs10079994	Chromosome 5:32947592	rs227813	Chromosome 6:44703734	rs6975610	Chromosome 7:46603136	rs1116085	Chromosome 8:22537407	rs7042448	Chromosome 9:77446726	rs1416356	Chromosome 10:84994732	rs483408	Chromosome 11:79388108	rs1493489	Chromosome 12:66550928	rs7326944	Chromosome 13:92377197	rs4899580	Chromosome 14:76101875	rs4965892	Chromosome 15:101502898			rs8068462	Chromosome 17:65643774	rs1442660	Chromosome 18:69555607			rs6090265	Chromosome 20:63148134	rs6518252	Chromosome 21:45599047
rs12027327	Chromosome 1:114122283	rs10169352	Chromosome 2:66130772	rs6768281	Chromosome 3:63286382	rs13125875	Chromosome 4:73370547	rs272735	Chromosome 5:33401364	rs200253	Chromosome 6:50435855	rs6979771	Chromosome 7:46603382	rs1434533	Chromosome 8:24365154	rs2378366	Chromosome 9:79386724	rs2862833	Chromosome 10:89015872	rs519985	Chromosome 11:79393014	rs11176433	Chromosome 12:66815343	rs9523661	Chromosome 13:92387559	rs4021419	Chromosome 14:77053350					rs9899991	Chromosome 17:65648213	rs10469115	Chromosome 18:71486543			rs6122170	Chromosome 20:63778124
rs2774297	Chromosome 1:114151650	rs6728380	Chromosome 2:66134793	rs6777885	Chromosome 3:63287392	rs10022167	Chromosome 4:73413092	rs4146150	Chromosome 5:33565032	rs4256438	Chromosome 6:55454687	rs1404719	Chromosome 7:46775939	rs4463438	Chromosome 8:26110382	rs1825279	Chromosome 9:79846243	rs7095466	Chromosome 10:89024998	rs1522662	Chromosome 11:81114448	rs998022	Chromosome 12:69275445	rs7997883	Chromosome 13:92860231	rs7144237	Chromosome 14:80431313					rs877447	Chromosome 17:66630415	rs1942399	Chromosome 18:71675679			rs6122172	Chromosome 20:63778535
rs561615	Chromosome 1:114161055	rs6728387	Chromosome 2:66134809	rs6793545	Chromosome 3:63287598	rs4018	Chromosome 4:73435596	rs2910750	Chromosome 5:37866499	rs9361439	Chromosome 6:63198995	rs7808802	Chromosome 7:49432145	rs1383914	Chromosome 8:26865532	rs7854198	Chromosome 9:79847000	rs699189	Chromosome 10:90246260	rs11232787	Chromosome 11:81699451	rs962292	Chromosome 12:69276406	rs2487566	Chromosome 13:95193018	rs2153532	Chromosome 14:86478507					rs980346	Chromosome 17:66631194	rs10469116	Chromosome 18:71693868
rs6677074	Chromosome 1:115735882	rs6546266	Chromosome 2:66819733	rs2887081	Chromosome 3:63293133	rs6849534	Chromosome 4:77152502	rs10069914	Chromosome 5:39062587	rs2347253	Chromosome 6:63210290	rs9791817	Chromosome 7:50593490	rs10503926	Chromosome 8:32683698	rs7858020	Chromosome 9:79848043	rs7907658	Chromosome 10:91032631	rs12793728	Chromosome 11:81708361	rs431951	Chromosome 12:77043454	rs3864997	Chromosome 13:95193719	rs4904370	Chromosome 14:87306871					rs1006841	Chromosome 17:66637121	rs12608084	Chromosome 18:74354313
rs6664070	Chromosome 1:116167027	rs11126123	Chromosome 2:67379194	rs10510893	Chromosome 3:63299952	rs6835713	Chromosome 4:77247779	rs440781	Chromosome 5:41262588	rs6940141	Chromosome 6:63227529	rs595846	Chromosome 7:51780474	rs10503927	Chromosome 8:32685712	rs3894377	Chromosome 9:79870718	rs10786364	Chromosome 10:97684973	rs7107881	Chromosome 11:85931720	rs10437872	Chromosome 12:77549238	rs9652107	Chromosome 13:95537978	rs2896052	Chromosome 14:87309934					rs721429	Chromosome 17:66695787	rs7239804	Chromosome 18:75555928
rs624988	Chromosome 1:116721168	rs1523305	Chromosome 2:70471724	rs11130920	Chromosome 3:63300062	rs931606	Chromosome 4:78522696	rs12522626	Chromosome 5:44685596	rs4035412	Chromosome 6:63245199	rs7789639	Chromosome 7:52115531	rs933115	Chromosome 8:37024526	rs915004	Chromosome 9:80317797	rs942800	Chromosome 10:98321686	rs10898425	Chromosome 11:85936176	rs11105611	Chromosome 12:77553811	rs583038	Chromosome 13:96684993	rs1967048	Chromosome 14:87310329					rs7217618	Chromosome 17:66707261	rs2584466	Chromosome 18:75666932
rs1361906	Chromosome 1:118942021	rs1448927	Chromosome 2:70475101	rs793295	Chromosome 3:64911596	rs1496598	Chromosome 4:78522875	rs6451770	Chromosome 5:44691293	rs10943630	Chromosome 6:63251787	rs10241112	Chromosome 7:52667725	rs2970627	Chromosome 8:37027194	rs1173104	Chromosome 9:90683053	rs11189563	Chromosome 10:98344249	rs3851178	Chromosome 11:86147455	rs10506759	Chromosome 12:77752382	rs2127779	Chromosome 13:98352767	rs7156276	Chromosome 14:88083819					rs8081512	Chromosome 17:66712748	rs7230112	Chromosome 18:75769622
rs6593807	Chromosome 1:147741830	rs1807968	Chromosome 2:70481129	rs2624863	Chromosome 3:65236975	rs6823664	Chromosome 4:86405571	rs2330572	Chromosome 5:44740887	rs9343896	Chromosome 6:63254254	rs13241200	Chromosome 7:52987015	rs2970722	Chromosome 8:37031043	rs10992043	Chromosome 9:91679463	rs10883547	Chromosome 10:100867471	rs10898439	Chromosome 11:86148441	rs7967747	Chromosome 12:82058485	rs12261	Chromosome 13:98448293	rs3825674	Chromosome 14:89175511					rs9915812	Chromosome 17:68693704	rs34646750	Chromosome 18:77433185
rs11586275	Chromosome 1:153253557	rs7561997	Chromosome 2:70488916	rs9848932	Chromosome 3:65287624	rs1026663	Chromosome 4:87867988	rs11746980	Chromosome 5:44777776	rs974110	Chromosome 6:65402516	rs6593089	Chromosome 7:53599960	rs3015775	Chromosome 8:37042339	rs4647554	Chromosome 9:95100419	rs7088572	Chromosome 10:100869784	rs649529	Chromosome 11:88275083	rs7307812	Chromosome 12:82068892	rs4267173	Chromosome 13:99766247	rs10220603	Chromosome 14:89177974					rs180160	Chromosome 17:70029880	rs11151059	Chromosome 18:77472692
rs821424	Chromosome 1:153310416	rs6547014	Chromosome 2:75626662	rs6549225	Chromosome 3:69482713	rs1463099	Chromosome 4:87871859	rs13159598	Chromosome 5:44805824	rs1590967	Chromosome 6:65574915	rs6955484	Chromosome 7:53600385	rs2970716	Chromosome 8:37043207	rs4647528	Chromosome 9:95114101	rs280827	Chromosome 10:104489509	rs170111	Chromosome 11:88454747	rs1494025	Chromosome 12:82560052	rs4288858	Chromosome 13:99766346	rs9944098	Chromosome 14:91021254					rs2108437	Chromosome 17:70071117
rs821418	Chromosome 1:153311947	rs290028	Chromosome 2:77394247	rs805475	Chromosome 3:70377696	rs7660693	Chromosome 4:88307231	rs7720787	Chromosome 5:44817207	rs4710306	Chromosome 6:65990378	rs7782649	Chromosome 7:53602489	rs1573266	Chromosome 8:37604901	rs3780568	Chromosome 9:95143687	rs280825	Chromosome 10:104494035	rs308870	Chromosome 11:88455525	rs1850531	Chromosome 12:83073809	rs3918331	Chromosome 13:102490807	rs1285995	Chromosome 14:91049233					rs3760394	Chromosome 17:70074012
rs11264804	Chromosome 1:157724822	rs955105	Chromosome 2:79954406	rs9872574	Chromosome 3:72192971	rs7671167	Chromosome 4:88962828	rs13362132	Chromosome 5:44858158	rs16900688	Chromosome 6:69402488	rs7811678	Chromosome 7:53846990	rs2461341	Chromosome 8:38568494	rs2166402	Chromosome 9:95146158	rs822322	Chromosome 10:107133764	rs308871	Chromosome 11:88455781	rs11116423	Chromosome 12:84490719	rs9554894	Chromosome 13:102725215	rs1285989	Chromosome 14:91056020					rs3760393	Chromosome 17:70074066
rs2369406	Chromosome 1:160094628	rs11690974	Chromosome 2:88483278	rs11914834	Chromosome 3:73200973	rs2904259	Chromosome 4:88964563	rs1438821	Chromosome 5:44858349	rs9454742	Chromosome 6:69403106	rs868254	Chromosome 7:55235139	rs2980848	Chromosome 8:40224811	rs10739992	Chromosome 9:95204592	rs7911732	Chromosome 10:109534336	rs308837	Chromosome 11:88465762	rs898299	Chromosome 12:84505391	rs7326317	Chromosome 13:105989563	rs7150931	Chromosome 14:92671696					rs11077530	Chromosome 17:70924899
rs6687743	Chromosome 1:162502676	rs7561460	Chromosome 2:102000742	rs7636585	Chromosome 3:73202813	rs6812192	Chromosome 4:89896697	rs9292913	Chromosome 5:44870777	rs9354833	Chromosome 6:69411969	rs2527672	Chromosome 7:68749775	rs2974293	Chromosome 8:42511937	rs12346725	Chromosome 9:95632054	rs10885031	Chromosome 10:110738572	rs508485	Chromosome 11:94621313	rs2926474	Chromosome 12:84513441	rs7983579	Chromosome 13:106507098	rs910792	Chromosome 14:95530485					rs7208728	Chromosome 17:70925692
rs7549675	Chromosome 1:162510778	rs11691240	Chromosome 2:102000990	rs13098552	Chromosome 3:73224895	rs1442134	Chromosome 4:89898003	rs4329028	Chromosome 5:44872251	rs2572992	Chromosome 6:69457187	rs11764572	Chromosome 7:73764105	rs2114372	Chromosome 8:52884343	rs10990568	Chromosome 9:95651855	rs1411407	Chromosome 10:113988027	rs621425	Chromosome 11:94622263	rs10506924	Chromosome 12:85704366	rs2182957	Chromosome 13:107169802	rs1058102	Chromosome 14:96091898					rs2058743	Chromosome 17:72044186
rs6427673	Chromosome 1:162514053	rs4851526	Chromosome 2:102001908	rs4676908	Chromosome 3:73225843	rs1607077	Chromosome 4:91508810	rs4412123	Chromosome 5:44876186	rs4706215	Chromosome 6:69522432	rs11979807	Chromosome 7:73768611	rs9297985	Chromosome 8:58140733	rs7857544	Chromosome 9:96174342	rs10787511	Chromosome 10:113988238	rs7111400	Chromosome 11:99740903	rs17458324	Chromosome 12:89259181	rs9520400	Chromosome 13:107361841	rs748988	Chromosome 14:99319904					rs2058740	Chromosome 17:72044519
rs6427674	Chromosome 1:162514125	rs4851831	Chromosome 2:105678280	rs11128319	Chromosome 3:73226402	rs11937354	Chromosome 4:95616573	rs7705343	Chromosome 5:44879475	rs9342757	Chromosome 6:69523816	rs4484568	Chromosome 7:73773321	rs2726588	Chromosome 8:58790584	rs10817606	Chromosome 9:97458849	rs180729	Chromosome 10:115967240	rs1938857	Chromosome 11:101655745	rs10083048	Chromosome 12:91944052	rs7989895	Chromosome 13:108749389	rs10148325	Chromosome 14:99327879					rs7216729	Chromosome 17:73974198
rs2841959	Chromosome 1:163088404	rs2377442	Chromosome 2:106033515	rs791443	Chromosome 3:73281851	rs13145909	Chromosome 4:101834221	rs9790879	Chromosome 5:44899783	rs6455335	Chromosome 6:69663345	rs4131376	Chromosome 7:73773988	rs11989001	Chromosome 8:61918958	rs2149986	Chromosome 9:97572304	rs4751955	Chromosome 10:116163713	rs1573954	Chromosome 11:102625829	rs4565936	Chromosome 12:91948074	rs4772992	Chromosome 13:108749608	rs10151746	Chromosome 14:99329112					rs7215451	Chromosome 17:76705635
rs732285	Chromosome 1:165998183	rs6742683	Chromosome 2:106950907	rs6779570	Chromosome 3:73285928	rs17208914	Chromosome 4:101933233	rs1593280	Chromosome 5:52351095	rs6930785	Chromosome 6:69663578	rs6979031	Chromosome 7:73784286	rs1864731	Chromosome 8:61919613	rs2250494	Chromosome 9:98157036	rs2420477	Chromosome 10:118482675	rs2513269	Chromosome 11:105555717	rs408260	Chromosome 12:92378531	rs6492144	Chromosome 13:108751143	rs4906451	Chromosome 14:104339195					rs8076794	Chromosome 17:78665187
rs9426840	Chromosome 1:165998654	rs11124141	Chromosome 2:106956308	rs2128205	Chromosome 3:73289453	rs13126885	Chromosome 4:102252592	rs10060810	Chromosome 5:52409393	rs2445958	Chromosome 6:69690993	rs6460078	Chromosome 7:74395124	rs7842255	Chromosome 8:61925502	rs4743473	Chromosome 9:101590292	rs1254150	Chromosome 10:120825768	rs1791468	Chromosome 11:106537344	rs10859485	Chromosome 12:93352161	rs8002899	Chromosome 13:108751585							rs1552173	Chromosome 17:78722760
rs10800363	Chromosome 1:168605925	rs12615074	Chromosome 2:106961551	rs4684030	Chromosome 3:77224451	rs192068	Chromosome 4:102253662	rs1424908	Chromosome 5:52414193	rs12665798	Chromosome 6:69726192	rs10949838	Chromosome 7:74395766	rs7824027	Chromosome 8:61925593	rs1774094	Chromosome 9:101910585	rs6585677	Chromosome 10:120927632	rs2852371	Chromosome 11:106537485	rs12422304	Chromosome 12:93353955	rs9301347	Chromosome 13:109071398							rs7207392	Chromosome 17:78725856
rs630159	Chromosome 1:168706369	rs979186	Chromosome 2:106962134	rs775748	Chromosome 3:77547309	rs10010325	Chromosome 4:105185196	rs4141522	Chromosome 5:54324772	rs9364063	Chromosome 6:69804858	rs794368	Chromosome 7:75556681	rs16929130	Chromosome 8:62543031	rs10760959	Chromosome 9:103189433	rs7907901	Chromosome 10:121045756	rs2019447	Chromosome 11:107105171	rs1520723	Chromosome 12:94433218	rs9555553	Chromosome 13:109072008							rs9903760	Chromosome 17:78741765
rs530022	Chromosome 1:168706733	rs1464095	Chromosome 2:111679563	rs1597091	Chromosome 3:77554075	rs2647228	Chromosome 4:105294213	rs2548612	Chromosome 5:54519665	rs920234	Chromosome 6:73877090	rs3807707	Chromosome 7:78140106	rs10088791	Chromosome 8:65168354	rs12347167	Chromosome 9:103480811	rs1969619	Chromosome 10:122579430	rs1016081	Chromosome 11:107112599	rs4604938	Chromosome 12:94437329	rs9521154	Chromosome 13:109072243							rs6501243	Chromosome 17:78748473
rs2900884	Chromosome 1:168931050	rs10174353	Chromosome 2:111690311	rs1721188	Chromosome 3:77560724	rs2466918	Chromosome 4:105344191	rs2564990	Chromosome 5:54520952	rs1332020	Chromosome 6:75134884	rs7784064	Chromosome 7:78448318	rs4442128	Chromosome 8:68067143	rs2786798	Chromosome 9:103563963	rs4980169	Chromosome 10:122933070	rs720749	Chromosome 11:109397876	rs2270893	Chromosome 12:94578514	rs4773029	Chromosome 13:109096393							rs2377000	Chromosome 17:78754015
rs1342038	Chromosome 1:173332377	rs7582470	Chromosome 2:120818243	rs796527	Chromosome 3:77570242	rs2949631	Chromosome 4:106400799	rs2565007	Chromosome 5:54524437	rs6926588	Chromosome 6:86186227	rs1496785	Chromosome 7:78661045	rs6990381	Chromosome 8:68069744	rs2786797	Chromosome 9:103564322	rs845085	Chromosome 10:123458380	rs2186671	Chromosome 11:109407701	rs6538539	Chromosome 12:94801517	rs7324175	Chromosome 13:109539909							rs12951541	Chromosome 17:78756029
rs1402641	Chromosome 1:177190144	rs1881881	Chromosome 2:122418746	rs12487085	Chromosome 3:77697013	rs4996943	Chromosome 4:108518839	rs988658	Chromosome 5:57778963	rs7751158	Chromosome 6:88453280	rs3801562	Chromosome 7:83593900	rs6985922	Chromosome 8:68072440	rs1337755	Chromosome 9:103568344	rs1474016	Chromosome 10:123519290	rs1789377	Chromosome 11:110028059	rs11613355	Chromosome 12:96080310	rs9559699	Chromosome 13:109999595							rs3744800	Chromosome 17:78797743
rs932311	Chromosome 1:177224561	rs12623968	Chromosome 2:123548187	rs17025272	Chromosome 3:86106721	rs1452396	Chromosome 4:108532376	rs159004	Chromosome 5:58665578	rs6902855	Chromosome 6:90972598	rs4728956	Chromosome 7:91158894	rs2380437	Chromosome 8:68081581	rs1337753	Chromosome 9:103569890	rs1871054	Chromosome 10:126093840	rs4517559	Chromosome 11:113309480	rs252185	Chromosome 12:96888280	rs9521801	Chromosome 13:110477469							rs9302885	Chromosome 17:78803816
rs760689	Chromosome 1:177225433	rs2204903	Chromosome 2:129204487	rs12636212	Chromosome 3:86156073	rs4449484	Chromosome 4:108537568	rs159007	Chromosome 5:58666365	rs9353824	Chromosome 6:91351983	rs1012579	Chromosome 7:91548296	rs1030751	Chromosome 8:68083169	rs450382	Chromosome 9:103709495	rs11598954	Chromosome 10:126865567	rs2366581	Chromosome 11:114710006	rs10777820	Chromosome 12:96906762	rs4771770	Chromosome 13:111657920							rs7502945	Chromosome 17:82537163
rs10737325	Chromosome 1:177543125	rs7575506	Chromosome 2:129206263	rs12495441	Chromosome 3:86327826	rs7688462	Chromosome 4:108544570	rs7715472	Chromosome 5:62777871	rs9400554	Chromosome 6:95552246	rs2710942	Chromosome 7:91552390	rs4592016	Chromosome 8:68083511	rs2246293	Chromosome 9:104928557	rs6482916	Chromosome 10:127450553	rs4145058	Chromosome 11:114770079	rs1044910	Chromosome 12:96953146	rs4907518	Chromosome 13:111898209							rs4789786	Chromosome 17:82546476
rs6670522	Chromosome 1:177556403	rs1441138	Chromosome 2:129210061	rs4857284	Chromosome 3:94272660	rs17043025	Chromosome 4:111270906	rs2642778	Chromosome 5:62777944	rs2747740	Chromosome 6:99017078	rs1234475	Chromosome 7:95170773	rs1116986	Chromosome 8:68673799	rs2422493	Chromosome 9:104928714	rs2298197	Chromosome 10:128077450	rs7125361	Chromosome 11:115209322	rs11109468	Chromosome 12:98391136	rs7329562	Chromosome 13:113048260							rs4614761	Chromosome 17:82547933
rs589082	Chromosome 1:181520031	rs2247277	Chromosome 2:129569071	rs1584928	Chromosome 3:94289315	rs7692766	Chromosome 4:111304932	rs2642781	Chromosome 5:62779352	rs714606	Chromosome 6:100205840	rs6465460	Chromosome 7:95214037	rs7000159	Chromosome 8:71284437	rs7038436	Chromosome 9:107717868	rs10829981	Chromosome 10:131355806	rs11215690	Chromosome 11:115814757	rs923724	Chromosome 12:99246152									rs4789788	Chromosome 17:82552409
rs10911093	Chromosome 1:182547117	rs2521951	Chromosome 2:129576970	rs1584925	Chromosome 3:94291974	rs12642421	Chromosome 4:111324363	rs349497	Chromosome 5:63258220	rs4839799	Chromosome 6:101563137	rs6947420	Chromosome 7:95220956	rs6991116	Chromosome 8:73518790	rs1880143	Chromosome 9:107741484	rs7100844	Chromosome 10:131367624	rs2155276	Chromosome 11:115833382	rs7956923	Chromosome 12:99784872									rs4789796	Chromosome 17:82563259
rs10797785	Chromosome 1:182547244	rs2101330	Chromosome 2:133956488	rs1598221	Chromosome 3:94302372	rs313937	Chromosome 4:113046447	rs1478493	Chromosome 5:63788359	rs2506743	Chromosome 6:103552819	rs6973126	Chromosome 7:95501905	rs2981269	Chromosome 8:74333749	rs7021674	Chromosome 9:108743458	rs4077607	Chromosome 10:131440359	rs567681	Chromosome 11:116345996	rs10860525	Chromosome 12:99798737									rs2291395	Chromosome 17:82568263
rs9787011	Chromosome 1:182548103	rs6748729	Chromosome 2:133958589	rs1598219	Chromosome 3:94302882	rs3924717	Chromosome 4:114320388	rs275829	Chromosome 5:64685647	rs1598500	Chromosome 6:104656463	rs1994408	Chromosome 7:98744337	rs1863358	Chromosome 8:74551284	rs4487849	Chromosome 9:110451799			rs560476	Chromosome 11:116349401	rs4764997	Chromosome 12:100815953									rs3736204	Chromosome 17:82572403
rs490285	Chromosome 1:182735866	rs1485088	Chromosome 2:138964164	rs9290290	Chromosome 3:94511879	rs11098234	Chromosome 4:114322585	rs346091	Chromosome 5:65883173	rs9386476	Chromosome 6:105822630	rs2237643	Chromosome 7:103881249	rs11784307	Chromosome 8:80400042	rs7869377	Chromosome 9:110465251			rs2512160	Chromosome 11:116352092	rs618278	Chromosome 12:101000566
rs4262497	Chromosome 1:183842266	rs12619947	Chromosome 2:138998650	rs1906648	Chromosome 3:94512226	rs11098236	Chromosome 4:114329375	rs2548467	Chromosome 5:65905662	rs2063199	Chromosome 6:105824552	rs2470961	Chromosome 7:104794766	rs4739635	Chromosome 8:82008123	rs1411424	Chromosome 9:111130683			rs10891987	Chromosome 11:116546464	rs7310931	Chromosome 12:104408901
rs10911456	Chromosome 1:183873911	rs1351916	Chromosome 2:139005878	rs2171600	Chromosome 3:94512520	rs6834611	Chromosome 4:117105873	rs3121690	Chromosome 5:66418622	rs3127644	Chromosome 6:106801524	rs10261050	Chromosome 7:114697597	rs1354823	Chromosome 8:82018678	rs2151556	Chromosome 9:111949488			rs623052	Chromosome 11:117560330	rs11611979	Chromosome 12:104525145
rs4328036	Chromosome 1:183926044	rs6718782	Chromosome 2:139009013	rs1948183	Chromosome 3:94515460	rs7699214	Chromosome 4:119795812	rs28289	Chromosome 5:68764732	rs1078226	Chromosome 6:106804007	rs39747	Chromosome 7:116680985	rs1370418	Chromosome 8:84228132	rs3849120	Chromosome 9:112096496			rs4938724	Chromosome 11:119801447	rs1477242	Chromosome 12:105792645
rs234667	Chromosome 1:184893682	rs6711636	Chromosome 2:139023208	rs9290298	Chromosome 3:94516309	rs10518608	Chromosome 4:132117520	rs2434343	Chromosome 5:69069044	rs2354159	Chromosome 6:106804196	rs2285545	Chromosome 7:117308117	rs383140	Chromosome 8:87491832	rs4979444	Chromosome 9:114613629			rs895648	Chromosome 11:119806363	rs1477239	Chromosome 12:105793229
rs958564	Chromosome 1:185499787	rs2089269	Chromosome 2:139024311	rs4857451	Chromosome 3:94525660	rs348071	Chromosome 4:132213398	rs163192	Chromosome 5:69084009	rs3127637	Chromosome 6:106805383	rs9792104	Chromosome 7:117447088	rs452325	Chromosome 8:87493138	rs495083	Chromosome 9:117554618			rs4936499	Chromosome 11:119811903	rs1427785	Chromosome 12:106106630
rs3119335	Chromosome 1:186485312	rs10803575	Chromosome 2:139043307	rs9850669	Chromosome 3:94526319	rs348097	Chromosome 4:132222240	rs163191	Chromosome 5:69085365	rs13204962	Chromosome 6:110351753	rs2078967	Chromosome 7:117448765	rs1519938	Chromosome 8:88164384	rs9299261	Chromosome 9:119460629			rs10790400	Chromosome 11:120686382	rs7315152	Chromosome 12:113035910
rs371280	Chromosome 1:189581020	rs11690924	Chromosome 2:139389159	rs9861999	Chromosome 3:94528741	rs1603925	Chromosome 4:132234251	rs389686	Chromosome 5:69159339	rs2235989	Chromosome 6:110393381	rs6958655	Chromosome 7:117453248	rs3018845	Chromosome 8:94074827	rs7032386	Chromosome 9:119461750			rs663319	Chromosome 11:121136665	rs35423	Chromosome 12:115145995
rs1246726	Chromosome 1:191380484	rs16843261	Chromosome 2:140052027	rs12695642	Chromosome 3:98018181	rs1392011	Chromosome 4:132236397	rs352626	Chromosome 5:69166376	rs9384740	Chromosome 6:110395004	rs6466626	Chromosome 7:117842816	rs2052715	Chromosome 8:94629401	rs7024838	Chromosome 9:119468482			rs4617603	Chromosome 11:122997497	rs7974066	Chromosome 12:116403383
rs10921674	Chromosome 1:194839491	rs7564063	Chromosome 2:140059933	rs832038	Chromosome 3:98022977	rs10212986	Chromosome 4:132238495	rs164390	Chromosome 5:69167187	rs11153232	Chromosome 6:110395049	rs6968432	Chromosome 7:118651921	rs2319150	Chromosome 8:95763672	rs7035096	Chromosome 9:119474756			rs1274214	Chromosome 11:123603823	rs1317758	Chromosome 12:116406081
rs5024503	Chromosome 1:195946353	rs6430866	Chromosome 2:140063566	rs1492036	Chromosome 3:98059847	rs9997674	Chromosome 4:132239100	rs100192	Chromosome 5:69192347	rs7740028	Chromosome 6:110397977	rs3857836	Chromosome 7:121504198	rs1994222	Chromosome 8:95884497	rs1331593	Chromosome 9:119478125			rs7126113	Chromosome 11:123912519	rs10849630	Chromosome 12:119123240
rs7516958	Chromosome 1:195946982	rs2380765	Chromosome 2:140064280	rs1492035	Chromosome 3:98059901	rs1353841	Chromosome 4:132241271	rs2002825	Chromosome 5:69211808	rs11153578	Chromosome 6:115681130	rs10228676	Chromosome 7:121505623	rs7815790	Chromosome 8:97890502	rs7867634	Chromosome 9:119484321			rs2509616	Chromosome 11:125959009	rs2245199	Chromosome 12:122661317
rs1571147	Chromosome 1:199472393	rs650706	Chromosome 2:140332778	rs1492034	Chromosome 3:98059993	rs1353840	Chromosome 4:132243524	rs2932770	Chromosome 5:69217463	rs155162	Chromosome 6:120188045	rs1983496	Chromosome 7:121511535	rs7820848	Chromosome 8:100640740	rs1009470	Chromosome 9:119526909			rs528638	Chromosome 11:126007180	rs863750	Chromosome 12:124020897
rs10800646	Chromosome 1:199617944	rs2945572	Chromosome 2:140338722	rs4857306	Chromosome 3:98064065	rs1392014	Chromosome 4:132305475	rs11744596	Chromosome 5:69223464	rs9489963	Chromosome 6:120469201	rs2284214	Chromosome 7:124748150	rs12544449	Chromosome 8:100641033	rs1331608	Chromosome 9:119537868			rs10893574	Chromosome 11:126804778	rs838918	Chromosome 12:124754265
rs2502118	Chromosome 1:199762642	rs1441468	Chromosome 2:140604178	rs1873627	Chromosome 3:98064702	rs10008439	Chromosome 4:133522415	rs2932777	Chromosome 5:69229200	rs9482055	Chromosome 6:120571703	rs2267708	Chromosome 7:124752458	rs7839829	Chromosome 8:100641162	rs1335219	Chromosome 9:120113376			rs1946053	Chromosome 11:126811972	rs10773154	Chromosome 12:125293671
rs2821309	Chromosome 1:200077738	rs493102	Chromosome 2:140604653	rs4518168	Chromosome 3:98087772	rs6836197	Chromosome 4:133537250	rs2972390	Chromosome 5:69233956	rs1933830	Chromosome 6:120587573	rs685909	Chromosome 7:125112430	rs7835769	Chromosome 8:100643836	rs4837707	Chromosome 9:120119053			rs10790844	Chromosome 11:126832506	rs1166235	Chromosome 12:126874295
rs2737655	Chromosome 1:200077877	rs173291	Chromosome 2:141834519	rs1540885	Chromosome 3:98457140	rs724094	Chromosome 4:133540170	rs2932778	Chromosome 5:69234483	rs1555380	Chromosome 6:124332897	rs17679839	Chromosome 7:126450517	rs7016136	Chromosome 8:100649375	rs4837710	Chromosome 9:120125739			rs12049869	Chromosome 11:127848333	rs2662800	Chromosome 12:127187761
rs2821313	Chromosome 1:200082146	rs7579747	Chromosome 2:147559140	rs6797035	Chromosome 3:98562234	rs1445517	Chromosome 4:136880845	rs2932780	Chromosome 5:69236378	rs1538197	Chromosome 6:124738639	rs998827	Chromosome 7:132802235	rs10955282	Chromosome 8:102164718	rs3780680	Chromosome 9:124017215			rs607670	Chromosome 11:128701185	rs9705571	Chromosome 12:128095013
rs2271019	Chromosome 1:200891875	rs108136	Chromosome 2:150052601	rs7623587	Chromosome 3:100187907	rs1992695	Chromosome 4:136890593	rs3797091	Chromosome 5:69374274	rs9388374	Chromosome 6:124788255	rs4731907	Chromosome 7:132841590	rs2454013	Chromosome 8:103142485	rs10818971	Chromosome 9:124456995			rs500090	Chromosome 11:128704278	rs4882745	Chromosome 12:128154523
rs1917542	Chromosome 1:204145718	rs4667829	Chromosome 2:165539828	rs1471738	Chromosome 3:101197118	rs7699794	Chromosome 4:137425185	rs10036674	Chromosome 5:69383766	rs9401773	Chromosome 6:124790263	rs12667678	Chromosome 7:132848903	rs2454014	Chromosome 8:103142737	rs2416996	Chromosome 9:126081887			rs11221881	Chromosome 11:129852031	rs11059856	Chromosome 12:128725584
rs7544267	Chromosome 1:206593162	rs4667489	Chromosome 2:165539896	rs1507435	Chromosome 3:101203034	rs6817763	Chromosome 4:138288547	rs299081	Chromosome 5:69392358	rs564060	Chromosome 6:125110735	rs13221763	Chromosome 7:132884839	rs10955420	Chromosome 8:106362046	rs10987177	Chromosome 9:126165808			rs7114881	Chromosome 11:129853830	rs10847770	Chromosome 12:129109202
rs3813972	Chromosome 1:206602073	rs10198543	Chromosome 2:165539975	rs10936715	Chromosome 3:101627121	rs7679163	Chromosome 4:138609101	rs299080	Chromosome 5:69392781	rs561292	Chromosome 6:125111024	rs2348909	Chromosome 7:135879775	rs10505110	Chromosome 8:107619791	rs1360258	Chromosome 9:126309469			rs11222362	Chromosome 11:130861530	rs1486630	Chromosome 12:129175952
rs4845119	Chromosome 1:206622834	rs16850978	Chromosome 2:165661734	rs2655033	Chromosome 3:105976728	rs4956473	Chromosome 4:140671052	rs1168406	Chromosome 5:69408376	rs872828	Chromosome 6:125352336	rs973429	Chromosome 7:135883332	rs2243478	Chromosome 8:112167199	rs10760444	Chromosome 9:126634155			rs1793611	Chromosome 11:131179053	rs12422603	Chromosome 12:129180365
rs1160530	Chromosome 1:207924820	rs2390289	Chromosome 2:165662006	rs2895309	Chromosome 3:106331177	rs7659974	Chromosome 4:144282316	rs299087	Chromosome 5:69416945	rs1892172	Chromosome 6:127155371	rs10085762	Chromosome 7:135885440	rs2052341	Chromosome 8:112174694	rs10751475	Chromosome 9:131365687			rs7130961	Chromosome 11:132640562	rs12426200	Chromosome 12:129180425
rs2724371	Chromosome 1:207925686	rs1607179	Chromosome 2:168297105	rs2399091	Chromosome 3:106332904	rs7682836	Chromosome 4:144283181	rs1185246	Chromosome 5:69419483	rs4644087	Chromosome 6:127160009	rs12334260	Chromosome 7:135887005	rs7845628	Chromosome 8:112314892	rs2510245	Chromosome 9:133705967					rs1384989	Chromosome 12:129638999
rs10779489	Chromosome 1:208599613	rs2552999	Chromosome 2:172852828	rs11928487	Chromosome 3:106685300	rs9308179	Chromosome 4:144288469	rs299090	Chromosome 5:69420636	rs6569474	Chromosome 6:127172466	rs7799930	Chromosome 7:135888034	rs13251514	Chromosome 8:112919655	rs2427981	Chromosome 9:133716297					rs11060480	Chromosome 12:129641970
rs2357587	Chromosome 1:210419233	rs2676506	Chromosome 2:172950087	rs7651766	Chromosome 3:107219609	rs10002827	Chromosome 4:144291941	rs2583699	Chromosome 5:69429242	rs4379317	Chromosome 6:129668481	rs6943498	Chromosome 7:138082305	rs13270310	Chromosome 8:112942966	rs2027963	Chromosome 9:133719074					rs628195	Chromosome 12:130035265
rs11119489	Chromosome 1:210422439	rs3817351	Chromosome 2:179445315	rs1283101	Chromosome 3:107244696	rs11100846	Chromosome 4:144298411	rs2561159	Chromosome 5:69429303	rs208869	Chromosome 6:129741572	rs8180809	Chromosome 7:138095879	rs12681949	Chromosome 8:112943501	rs3824561	Chromosome 9:133792838					rs628131	Chromosome 12:130035313
rs10863837	Chromosome 1:210510388	rs7589989	Chromosome 2:182182436	rs2712965	Chromosome 3:110389488	rs11100847	Chromosome 4:144300557	rs299073	Chromosome 5:69433855	rs9321202	Chromosome 6:129988290	rs3807328	Chromosome 7:138798836	rs2034843	Chromosome 8:120331535	rs7028191	Chromosome 9:134225650					rs628104	Chromosome 12:130035338
rs9943186	Chromosome 1:210511111	rs1432515	Chromosome 2:182188186	rs9990216	Chromosome 3:112355484	rs11938834	Chromosome 4:149412883	rs2561183	Chromosome 5:69437871	rs1396250	Chromosome 6:130723305	rs6953541	Chromosome 7:140359795	rs748856	Chromosome 8:122802586	rs11103663	Chromosome 9:135068210					rs6486542	Chromosome 12:130467664
rs1777250	Chromosome 1:210908943	rs12622714	Chromosome 2:182302164	rs9990220	Chromosome 3:112355761	rs992449	Chromosome 4:149477830	rs7710068	Chromosome 5:73776127	rs9388949	Chromosome 6:131956322	rs12669654	Chromosome 7:140366611	rs6991737	Chromosome 8:122807016	rs6569	Chromosome 9:135933271					rs4759929	Chromosome 12:131351832
rs12129431	Chromosome 1:214407691	rs6733582	Chromosome 2:183265544	rs13099316	Chromosome 3:113984127	rs13144096	Chromosome 4:149512371	rs384834	Chromosome 5:73977871	rs2150681	Chromosome 6:135054094	rs12703799	Chromosome 7:140370578	rs7842762	Chromosome 8:123934345	rs11103233	Chromosome 9:135937863					rs12819145	Chromosome 12:131352936
rs4540625	Chromosome 1:214420512	rs1462529	Chromosome 2:183277120	rs324552	Chromosome 3:114006838	rs4835587	Chromosome 4:149518863	rs2973538	Chromosome 5:73985889	rs7752169	Chromosome 6:135906420	rs725849	Chromosome 7:145143631	rs6981229	Chromosome 8:123935267	rs10776856	Chromosome 9:135945267					rs7977496	Chromosome 12:131356532
rs11120316	Chromosome 1:214420848	rs850882	Chromosome 2:185341365	rs324554	Chromosome 3:114008378	rs6821970	Chromosome 4:153609487	rs1904170	Chromosome 5:73987867	rs1012515	Chromosome 6:136895709	rs10275168	Chromosome 7:145519799	rs4871455	Chromosome 8:124045487	rs10776866	Chromosome 9:136006326					rs1882314	Chromosome 12:132449718
rs2789717	Chromosome 1:216712934	rs850888	Chromosome 2:185343490	rs324550	Chromosome 3:114039093	rs1554472	Chromosome 4:156568754	rs258502	Chromosome 5:75750228	rs9389449	Chromosome 6:136910533	rs7794715	Chromosome 7:145542840	rs4871456	Chromosome 8:124046346	rs2280486	Chromosome 9:136013290
rs28646156	Chromosome 1:218667969	rs850889	Chromosome 2:185343521	rs6438180	Chromosome 3:114055424	rs1521696	Chromosome 4:156597944	rs7732628	Chromosome 5:77139521	rs3799480	Chromosome 6:136913025	rs10429177	Chromosome 7:145592726	rs9297731	Chromosome 8:126227281
rs7544009	Chromosome 1:220354478	rs850892	Chromosome 2:185344583	rs6438181	Chromosome 3:114058112	rs1521722	Chromosome 4:156621639	rs4704462	Chromosome 5:77923307	rs1050803	Chromosome 6:136913832	rs2538976	Chromosome 7:147888727	rs4517084	Chromosome 8:127650047
rs2992650	Chromosome 1:220974370	rs850903	Chromosome 2:185353156	rs1872575	Chromosome 3:114086132	rs1521724	Chromosome 4:156624691	rs6874954	Chromosome 5:77981277	rs600469	Chromosome 6:137640535	rs4263667	Chromosome 7:148611087	rs7003603	Chromosome 8:127651441
rs6694450	Chromosome 1:221481186	rs850907	Chromosome 2:185354929	rs2087017	Chromosome 3:114123166	rs4285047	Chromosome 4:161011850	rs9283794	Chromosome 5:78318483	rs540414	Chromosome 6:137658461	rs6464916	Chromosome 7:148654310	rs10808562	Chromosome 8:127961698
rs1380255	Chromosome 1:221483024	rs2256763	Chromosome 2:193476588	rs1354147	Chromosome 3:117611408	rs6833970	Chromosome 4:161016700	rs265008	Chromosome 5:79885644	rs686851	Chromosome 6:137658834	rs2538416	Chromosome 7:153827793	rs7830873	Chromosome 8:128249153
rs997927	Chromosome 1:221486069	rs6713417	Chromosome 2:193488989	rs1501871	Chromosome 3:117611869	rs4467511	Chromosome 4:161019278	rs4704601	Chromosome 5:79892234	rs493179	Chromosome 6:137662156	rs38990	Chromosome 7:153881061	rs1002142	Chromosome 8:130476800
rs17507835	Chromosome 1:222380560	rs7574065	Chromosome 2:193509645	rs1847023	Chromosome 3:117612011	rs6838690	Chromosome 4:161138600	rs7707036	Chromosome 5:79997076	rs6904167	Chromosome 6:137666771	rs937002	Chromosome 7:154641286	rs1001812	Chromosome 8:130485934
rs835671	Chromosome 1:226753889	rs10931597	Chromosome 2:193509938	rs13084497	Chromosome 3:117826227	rs16999382	Chromosome 4:161905062	rs27650	Chromosome 5:81080323	rs605777	Chromosome 6:137673843	rs6597477	Chromosome 7:155197766	rs10094734	Chromosome 8:130490971
rs7529009	Chromosome 1:230096333	rs2581108	Chromosome 2:193519530	rs1499989	Chromosome 3:118282357	rs1019874	Chromosome 4:161920915	rs11746975	Chromosome 5:82791892	rs6921233	Chromosome 6:137679978	rs2111846	Chromosome 7:155528089	rs6470909	Chromosome 8:131238396
rs2057233	Chromosome 1:230097043	rs2719168	Chromosome 2:193525452	rs2166753	Chromosome 3:118362178	rs17041860	Chromosome 4:161990929	rs4703957	Chromosome 5:83559444	rs6917655	Chromosome 6:139639033	rs4716941	Chromosome 7:155941255	rs7820729	Chromosome 8:131244697
rs11122314	Chromosome 1:230100264	rs2581121	Chromosome 2:193561314	rs1566414	Chromosome 3:118706615	rs1597469	Chromosome 4:162397078	rs1156205	Chromosome 5:86156446	rs7759402	Chromosome 6:139639696	rs4716945	Chromosome 7:155942136	rs1346815	Chromosome 8:131422450
rs1967707	Chromosome 1:230105709	rs2581120	Chromosome 2:193563602	rs4643702	Chromosome 3:119131404	rs13106773	Chromosome 4:162401150	rs4920714	Chromosome 5:86163065	rs1936208	Chromosome 6:139644248	rs849084	Chromosome 7:156560335	rs10956601	Chromosome 8:131426756
rs2078219	Chromosome 1:230107215	rs2043766	Chromosome 2:200435409	rs4687973	Chromosome 3:119145151	rs13120303	Chromosome 4:164878681	rs12234001	Chromosome 5:86173349	rs9376442	Chromosome 6:139652777	rs878715	Chromosome 7:156590543	rs1430317	Chromosome 8:131428801
rs11585739	Chromosome 1:230110153	rs2289196	Chromosome 2:200440363	rs9289121	Chromosome 3:119145853	rs13150573	Chromosome 4:172951162	rs1363267	Chromosome 5:86173520	rs9496500	Chromosome 6:143006702	rs878716	Chromosome 7:156590654	rs1346811	Chromosome 8:131443328
rs11620	Chromosome 1:230281662	rs842938	Chromosome 2:200539971	rs2001772	Chromosome 3:119156885	rs6825049	Chromosome 4:172955120	rs10057574	Chromosome 5:92897875	rs9496767	Chromosome 6:143765257	rs2695572	Chromosome 7:156592980	rs2922446	Chromosome 8:133652756
rs3761948	Chromosome 1:230571202	rs4674194	Chromosome 2:200580429	rs7648642	Chromosome 3:119542528	rs4695894	Chromosome 4:173896559	rs9687590	Chromosome 5:92899021	rs2207851	Chromosome 6:144016749	rs10807647	Chromosome 7:157505313	rs6993032	Chromosome 8:134561414
rs3790955	Chromosome 1:230761717	rs3769440	Chromosome 2:200454254	rs3850890	Chromosome 3:119546772	rs10016307	Chromosome 4:174980622	rs10045562	Chromosome 5:94956526	rs1221645	Chromosome 6:147166448	rs10237006	Chromosome 7:157505556	rs17772163	Chromosome 8:134643003
rs1202580	Chromosome 1:230865045	rs2597900	Chromosome 2:201658624	rs1107377	Chromosome 3:123158159	rs4690627	Chromosome 4:175725268	rs1437118	Chromosome 5:94965338	rs657155	Chromosome 6:147228466	rs1000137	Chromosome 7:157851460	rs7000796	Chromosome 8:134652430
rs1202599	Chromosome 1:230882505	rs7591705	Chromosome 2:204227596	rs1444754	Chromosome 3:124219370	rs6827525	Chromosome 4:176216837	rs261212	Chromosome 5:96605661	rs9386189	Chromosome 6:147665580	rs1560957	Chromosome 7:157852009	rs7816532	Chromosome 8:135028136
rs7514972	Chromosome 1:231127130	rs10090	Chromosome 2:205682821	rs3887233	Chromosome 3:124412997	rs1564617	Chromosome 4:176223673	rs149313	Chromosome 5:96734501	rs3861416	Chromosome 6:147774155	rs4236185	Chromosome 7:157971957	rs3935903	Chromosome 8:135671600
rs9431708	Chromosome 1:231873656	rs11901486	Chromosome 2:205965839	rs7636858	Chromosome 3:125457877	rs11938454	Chromosome 4:180273472	rs469783	Chromosome 5:96785820	rs6920454	Chromosome 6:148187012	rs10240447	Chromosome 7:157975132	rs6984007	Chromosome 8:138199167
rs9432040	Chromosome 1:231878370	rs6736588	Chromosome 2:206572401	rs3772214	Chromosome 3:125478600	rs2613019	Chromosome 4:180793312	rs10434709	Chromosome 5:96890070	rs7746540	Chromosome 6:148452458	rs4716858	Chromosome 7:157975705	rs6989344	Chromosome 8:138199538
rs701232	Chromosome 1:233655723	rs11895936	Chromosome 2:206638944	rs6807545	Chromosome 3:127141881	rs6840524	Chromosome 4:181374613	rs4869315	Chromosome 5:96893568	rs9373570	Chromosome 6:148606895	rs7795170	Chromosome 7:158243769	rs10101430	Chromosome 8:138811814
rs3768288	Chromosome 1:234404801	rs2601488	Chromosome 2:208130374	rs12487078	Chromosome 3:127144965	rs11132106	Chromosome 4:182022108	rs432482	Chromosome 5:97152503	rs1475144	Chromosome 6:148607939	rs4521710	Chromosome 7:158250731	rs2545463	Chromosome 8:139632326
rs891700	Chromosome 1:239718626	rs10202412	Chromosome 2:209145139	rs2594218	Chromosome 3:127472764	rs4862122	Chromosome 4:182861840	rs316214	Chromosome 5:97161934	rs2208833	Chromosome 6:148608951	rs10434944	Chromosome 7:158324219	rs1446940	Chromosome 8:141842656
rs717227	Chromosome 1:239719299	rs284574	Chromosome 2:216498338	rs2713594	Chromosome 3:128477657	rs4414995	Chromosome 4:183596338	rs6895915	Chromosome 5:97370058	rs712218	Chromosome 6:150804760
rs7546208	Chromosome 1:240695334	rs6723971	Chromosome 2:216525666	rs9871139	Chromosome 3:131745415	rs4421028	Chromosome 4:183604381	rs9314208	Chromosome 5:97452458	rs2073063	Chromosome 6:150877935
rs6657011	Chromosome 1:240996038	rs12624027	Chromosome 2:216532696	rs9834560	Chromosome 3:131997261	rs4241782	Chromosome 4:183978608	rs7713876	Chromosome 5:99542483	rs2459110	Chromosome 6:152129628
rs1341449	Chromosome 1:241413002	rs1921998	Chromosome 2:216947654	rs924950	Chromosome 3:132265350	rs793815	Chromosome 4:184433806	rs3850902	Chromosome 5:99631333	rs685449	Chromosome 6:153023396				Note: yellow and red indicate respectively the SNPs included in common with SNPforID52 panel or with IISNP panel developed in the Kidd lab.
rs1341452	Chromosome 1:241413794	rs1921651	Chromosome 2:223444836	rs1444599	Chromosome 3:133693271	rs3108270	Chromosome 4:185278271	rs10060750	Chromosome 5:99636200	rs598662	Chromosome 6:153027573
rs11581005	Chromosome 1:241942994	rs6730755	Chromosome 2:223499537	rs8177177	Chromosome 3:133744351	rs2587163	Chromosome 4:185298881	rs1435201	Chromosome 5:106152732	rs598623	Chromosome 6:153027607
rs1938341	Chromosome 1:242577721	rs7587148	Chromosome 2:223814718	rs4481157	Chromosome 3:133745840	rs753359	Chromosome 4:185306378	rs4616869	Chromosome 5:106153869	rs669435	Chromosome 6:153890101
rs2998676	Chromosome 1:242939567	rs6436440	Chromosome 2:223840189	rs2692695	Chromosome 3:133766610	rs1288567	Chromosome 4:185308114	rs12518172	Chromosome 5:106163015	rs612450	Chromosome 6:153893222
rs2491862	Chromosome 1:242943482	rs1401386	Chromosome 2:223848309	rs9821051	Chromosome 3:143526166	rs13132627	Chromosome 4:185881338	rs4457046	Chromosome 5:106171842	rs9384290	Chromosome 6:155143430
rs7513602	Chromosome 1:245268637	rs7564664	Chromosome 2:223859776	rs13099818	Chromosome 3:143534972	rs1519318	Chromosome 4:186032305	rs10477862	Chromosome 5:106205233	rs923142	Chromosome 6:155148783
		rs12694624	Chromosome 2:223972883	rs1242064	Chromosome 3:143653424	rs6814242	Chromosome 4:186038211	rs2310858	Chromosome 5:106209445	rs3828726	Chromosome 6:155154963
		rs1598021	Chromosome 2:224117254	rs1242058	Chromosome 3:143658731	rs10866321	Chromosome 4:189446500	rs7707660	Chromosome 5:109184278	rs1498624	Chromosome 6:155607304
		rs6740108	Chromosome 2:227024843	rs13091557	Chromosome 3:145510827	rs10027026	Chromosome 4:189450079	rs7710223	Chromosome 5:109219742	rs2155500	Chromosome 6:162493245
		rs1949807	Chromosome 2:227027145	rs6777747	Chromosome 3:145513594	rs12646102	Chromosome 4:189468336	rs255888	Chromosome 5:111767561	rs1893107	Chromosome 6:162496910
		rs3817490( has merged into rs2228556	Chromosome 2:227027903	rs1481074	Chromosome 3:145520377	rs4863179	Chromosome 4:189477246	rs2416348	Chromosome 5:113956283	rs9346918	Chromosome 6:162499180
		rs2272199(has merged into rs2229813	Chromosome 2:227028004	rs4470459	Chromosome 3:145521091			rs1196	Chromosome 5:116686346	rs9356028	Chromosome 6:162499341
		rs2272198	Chromosome 2:227028301	rs2889217	Chromosome 3:145522446			rs2909817	Chromosome 5:116733230	rs9347656	Chromosome 6:162500531
		rs13423714	Chromosome 2:227031936	rs6792694	Chromosome 3:145535245			rs2909816	Chromosome 5:116737245	rs6934419	Chromosome 6:162505049
		rs10203363	Chromosome 2:227032260	rs6792834	Chromosome 3:145535555			rs6866207	Chromosome 5:116964651	rs13200025	Chromosome 6:163285181
		rs10166736	Chromosome 2:227035703	rs342896	Chromosome 3:146614517			rs6886797	Chromosome 5:116970189	rs933251	Chromosome 6:164099471
		rs10933307	Chromosome 2:229656584	rs191482	Chromosome 3:146615024			rs4583923	Chromosome 5:116989242	rs10945957	Chromosome 6:164111244
		rs4973215	Chromosome 2:229656760	rs1912785	Chromosome 3:146684384			rs2168996	Chromosome 5:116991516	rs635149	Chromosome 6:165309114
		rs1861612	Chromosome 2:229657682	rs4387937	Chromosome 3:147649264			rs2624459	Chromosome 5:117405513	rs475061	Chromosome 6:165471299
		rs3731723	Chromosome 2:230165838	rs9862216	Chromosome 3:147650629			rs2007303	Chromosome 5:117406027	rs150112	Chromosome 6:167096390
		rs722555	Chromosome 2:230168800	rs7617738	Chromosome 3:150163925			rs2560588	Chromosome 5:117408370	rs6900849	Chromosome 6:167212381
		rs1678156	Chromosome 2:230557839	rs9856968	Chromosome 3:150163942			rs11957004	Chromosome 5:120253077	rs397728	Chromosome 6:167270358
		rs1024607	Chromosome 2:233995500	rs7634136	Chromosome 3:150165696			rs870009	Chromosome 5:120265207	rs9364939	Chromosome 6:167409496
		rs6431272	Chromosome 2:234593268	rs7624612	Chromosome 3:150169677			rs1363431	Chromosome 5:120271610	rs4708582	Chromosome 6:169071612
		rs2316913	Chromosome 2:235654637	rs6796933	Chromosome 3:150967585			rs4262135	Chromosome 5:120277551	rs13201804	Chromosome 6:169073761
		rs4663269	Chromosome 2:237897728	rs1491974	Chromosome 3:151384664			rs10478460	Chromosome 5:120300294	rs12662312	Chromosome 6:169076968
		rs7422573	Chromosome 2:238014760	rs10935844	Chromosome 3:151411107			rs10041997	Chromosome 5:120862616	rs9393164	Chromosome 6:169106345
		rs10177619	Chromosome 2:239339635	rs7629867	Chromosome 3:151509424			rs1582931	Chromosome 5:123321505	rs1985206	Chromosome 6:169159020
		rs11904223	Chromosome 2:239766644	rs6805953	Chromosome 3:151526155			rs1428393	Chromosome 5:123323415	rs6936493	Chromosome 6:170108868
		rs6721288	Chromosome 2:239781794	rs10935863	Chromosome 3:151565304			rs10079550	Chromosome 5:124592411	rs4582363	Chromosome 6:170130687
		rs4241236	Chromosome 2:239818918	rs9842591	Chromosome 3:151565903			rs13168430	Chromosome 5:124811035
		rs4567966	Chromosome 2:239962876	rs1520137	Chromosome 3:151815553			rs13168447	Chromosome 5:124811075
		rs11685586	Chromosome 2:239999118	rs1546687	Chromosome 3:151825455			rs12514942	Chromosome 5:126260328
		rs3771350	Chromosome 2:241171371	rs1042201	Chromosome 3:151828253			rs958687	Chromosome 5:133302225
				rs842523	Chromosome 3:152042126			rs13154143	Chromosome 5:135447564
				rs16864316	Chromosome 3:152472532			rs2282791	Chromosome 5:136042041
				rs171390	Chromosome 3:154320623			rs13155982	Chromosome 5:136667442
				rs4679734	Chromosome 3:154449494			rs217254	Chromosome 5:138091875
				rs6780992	Chromosome 3:154460078			rs217256	Chromosome 5:138095812
				rs901812	Chromosome 3:163008644			rs739954	Chromosome 5:140322335
				rs2111557	Chromosome 3:169607833			rs1864255	Chromosome 5:140594888
				rs7626686	Chromosome 3:169612856			rs2569188	Chromosome 5:140628834
				rs9867647	Chromosome 3:171468979			rs248498	Chromosome 5:141832130
				rs10513702	Chromosome 3:172469163			rs248497	Chromosome 5:141832382
				rs9864296	Chromosome 3:172955692			rs248496	Chromosome 5:141832596
				rs9852563	Chromosome 3:172958989			rs395479	Chromosome 5:141834562
				rs6791132	Chromosome 3:175094868			rs415388	Chromosome 5:141837167
				rs10513755	Chromosome 3:177398018			rs325238	Chromosome 5:143746525
				rs7652997	Chromosome 3:178658471			rs6580302	Chromosome 5:143750958
				rs9864924	Chromosome 3:178660091			rs13182501	Chromosome 5:148638638
				rs7624046	Chromosome 3:178743983			rs7712001	Chromosome 5:148641387
				rs1362650	Chromosome 3:179419485			rs7706525	Chromosome 5:151111190
				rs6778227	Chromosome 3:181316054			rs13157589	Chromosome 5:151176018
				rs865808	Chromosome 3:184141151			rs2036557	Chromosome 5:156412119
				rs843365	Chromosome 3:184182941			rs4704804	Chromosome 5:156480477
				rs843336	Chromosome 3:184194551			rs7725393	Chromosome 5:159633310
				rs6787684	Chromosome 3:185962335			rs432612	Chromosome 5:159732186
				rs9872307	Chromosome 3:186496581			rs7732722	Chromosome 5:160776759
				rs13082793	Chromosome 3:188460368			rs4921336	Chromosome 5:160781270
				rs2114239	Chromosome 3:188466144			rs13185341	Chromosome 5:160784715
				rs710563	Chromosome 3:189997506			rs7714680	Chromosome 5:160785809
				rs710564	Chromosome 3:189997784			rs1025482	Chromosome 5:167466252
				rs12638200	Chromosome 3:190461246			rs7725953	Chromosome 5:167466498
				rs3943979	Chromosome 3:190462453			rs295994	Chromosome 5:169104483
				rs1019439	Chromosome 3:190462547			rs12515725	Chromosome 5:169164296
				rs1017972	Chromosome 3:193475006			rs6898594	Chromosome 5:169410484
				rs9811125	Chromosome 3:193477747			rs264881	Chromosome 5:169652532
				rs6806545	Chromosome 3:193942267			rs10475927	Chromosome 5:169931414
				rs730770	Chromosome 3:193980627			rs13176419	Chromosome 5:170015438
				rs4687488	Chromosome 3:193995090			rs918506	Chromosome 5:170234410
								rs3804254	Chromosome 5:170258562
								rs13156152	Chromosome 5:170438011
								rs13156588	Chromosome 5:170438289
								rs11744046	Chromosome 5:170524767
								rs6555903	Chromosome 5:170530610
								rs6555904	Chromosome 5:170530622
								rs11134696	Chromosome 5:171389397
								rs3830035	Chromosome 5:171392883
								rs3830036	Chromosome 5:171393020
								rs4130071	Chromosome 5:171398172
								rs6555952	Chromosome 5:171400111
								rs6555954	Chromosome 5:171406001
								rs4513711	Chromosome 5:171407080
								rs6888688	Chromosome 5:171408862
								rs6866244	Chromosome 5:171412319
								rs13436353	Chromosome 5:171414637
								rs10463007	Chromosome 5:171416194
								rs8180381	Chromosome 5:171416673
								rs7709673	Chromosome 5:171417674
								rs3806929	Chromosome 5:171418055
								rs153749	Chromosome 5:171754251
								rs10057387	Chromosome 5:172803000
								rs7719184	Chromosome 5:175018087
								rs11134897	Chromosome 5:175023265
								rs13181538	Chromosome 5:176370833
								rs2913732	Chromosome 5:176442356
								rs2913729	Chromosome 5:176487584
								rs754350	Chromosome 5:176493440
								rs2241585	Chromosome 5:176529515
								rs1366240	Chromosome 5:176533675
								rs234375	Chromosome 5:177574708
								rs337365	Chromosome 5:177576615
								rs168080	Chromosome 5:177578612
								rs430797	Chromosome 5:177584862
								rs11953798	Chromosome 5:178056117
								rs12515321	Chromosome 5:178078651
								rs12517913	Chromosome 5:178078794
								rs890802	Chromosome 5:178256376
								rs2913847	Chromosome 5:178257681
								rs7716645	Chromosome 5:178827320
								rs13185213	Chromosome 5:178828653
								rs13176136	Chromosome 5:178828973
								rs4073864	Chromosome 5:178830858
								rs11249671	Chromosome 5:180130156
								rs7380309	Chromosome 5:181155980

## Sheet: SNPs in the MAF≥0.38 panel
Chr1		Chr2		Chr3		Chr4		Chr5		Chr6		Chr7		Chr8		Chr9		Chr10		Chr11		chr12		chr13		chr14		chr15		chr16		chr17		chr18		chr19		chr20		chr21		chr22		chrX		chrY
rs2453244	chr1:32510302	rs6727055	chr2:15718693	rs9310740	chr3:24381260	rs9328758	chr4:815999	rs271397	chr5:6370102	rs1193735	chr6:585266	rs7789598	chr7:8274474	rs13273765	chr8:1196100	rs4741966	chr9:4359153	rs7915178	chr10:1692279	rs7127767	chr11:5680869	rs2239177	chr12:11889932	rs2520696	chr13:32199422	rs1377935	chr14:25374568	rs2470152	chr15:51302775	rs330135	chr16:21024504	rs8078223	chr17:223472	rs8090293	chr18:4031916	rs6512047	chr19:9327136	rs530913	chr20:946505	rs4539869	chr21:14107216	rs5748311	chr22:19580253	rs6520279	chrX:47588697
rs11590681	chr1:33875402	rs2348475	chr2:20197353	rs4282012	chr3:24384402	rs2313734	chr4:16009588	rs9451	chr5:6372472	rs9504195	chr6:4678971	rs10281864	chr7:10537094	rs4469483	chr8:3637304	rs4563945	chr9:9277320	rs825411	chr10:13127374	rs12278842	chr11:5682328	rs6487222	chr12:21437292	rs4942486	chr13:32379251	rs1885121	chr14:25376371	rs272786	chr15:53360768	rs12925084	chr16:27156800	rs4790519	chr17:3553441	rs12605006	chr18:12992262	rs10411146	chr19:9328191	rs4814106	chr20:1311464	rs4541312	chr21:14107357	rs5748312	chr22:19580381	rs3128264	chrX:88827750
rs783622	chr1:41901317	rs10490047	chr2:40399196	rs4858608	chr3:24387330	rs1488298	chr4:27259507	rs2455146	chr5:6373891	rs1322219	chr6:7539721	rs7795770	chr7:10537746	rs11136648	chr8:3640712	rs1281350	chr9:18473578	rs4750494	chr10:14224894	rs12287199	chr11:5682640	rs6487223	chr12:21437463	rs9537477	chr13:33446342	rs1629140	chr14:33944620	rs7176637	chr15:73558413	rs10852588	chr16:48995930	rs4985624	chr17:6015242	rs17533	chr18:25597838	rs10409140	chr19:16048683	rs6050798	chr20:2641352	rs9983541	chr21:14108159	rs4321459	chr22:26779075	rs722847	chrX:120747125
rs3010325	chr1:59104157	rs10865186	chr2:42966207	rs4309672	chr3:24400058	rs2941011	chr4:37555738	rs4701737	chr5:6552711	rs7764232	chr6:10297673	rs17167582	chr7:13850781	rs11785007	chr8:5371374	rs3793577	chr9:23737629	rs699189	chr10:90246260	rs1498553	chr11:5687798	rs2110165	chr12:21437854	rs4942242	chr13:43642928	rs1680690	chr14:33944765	rs7167880	chr15:82625685	rs2080637	chr16:49536102	rs6503269	chr17:9903490	rs273696	chr18:25598695	rs7254359	chr19:17128756	rs4239719	chr20:16673876	rs7278737	chr21:14109044	rs2076714	chr22:50464792	rs5907677	chrX:140810581
rs2174952	chr1:91618054	rs7607215	chr2:46275076	rs9849233	chr3:31912451	rs11131347	chr4:61893552	rs7728549	chr5:9565714	rs4130306	chr6:10302927	rs12537965	chr7:22773441	rs7460782	chr8:5374683	rs12350076	chr9:27580676	rs10509665	chr10:93768685	rs2171456	chr11:7259116	rs1476905	chr12:21446072	rs1105856	chr13:43652931	rs8013483	chr14:44100872	rs2870966	chr15:82626493	rs11076507	chr16:49893602	rs1558227	chr17:9903782	rs273701	chr18:25601418			rs6044214	chr20:16674840	rs1556277	chr21:14110397
rs10783100	chr1:98710740	rs11125188	chr2:48951297	rs4420909	chr3:54235759	rs1376309	chr4:61896928	rs1971391	chr5:10512218	rs4323302	chr6:21080975	rs245883	chr7:29148330	rs2570703	chr8:6139323	rs10967993	chr9:27582313	rs1474016	chr10:123519290	rs10839751	chr11:7261940	rs2159948	chr12:21448569	rs7331003	chr13:43656117	rs7157988	chr14:44109272	rs2088783	chr15:97509854	rs12934069	chr16:56703098	rs11655774	chr17:10111880	rs1786246	chr18:36089099			rs6044218	chr20:16676863	rs4588273	chr21:14266424
rs561615	chr1:114161055	rs7561460	chr2:102000742	rs11914834	chr3:73200973	rs1450900	chr4:61897499	rs1445688	chr5:13677116	rs3957243	chr6:41205129	rs4722897	chr7:29292617	rs1293288	chr8:11861019	rs1176842	chr9:36815059			rs1873059	chr11:45519053	rs2215734	chr12:21451174	rs9542974	chr13:72484460	rs7142477	chr14:44122517	rs12148124	chr15:98065464	rs12932161	chr16:77753962	rs7225744	chr17:10113081	rs7235371	chr18:36094845			rs728481	chr20:19360687	rs2826388	chr21:20553824
rs1361906	chr1:118942021	rs11691240	chr2:102000990	rs4676908	chr3:73225843	rs4461567	chr4:65921070	rs3734110	chr5:13701427	rs6938076	chr6:41205390	rs7794652	chr7:29374263	rs2410114	chr8:13811139	rs12347167	chr9:103480811			rs2863695	chr11:45520300	rs3759229	chr12:21452223	rs4465496	chr13:72484553	rs7151306	chr14:52737402	rs9672254	chr15:98954856	rs10451160	chr16:78889771	rs2127995	chr17:14435080	rs1567612	chr18:38259401			rs2009871	chr20:19360798	rs2826390	chr21:20555043
rs530022	chr1:168706733	rs4851526	chr2:102001908	rs791443	chr3:73281851	rs6812192	chr4:89896697	rs13185616	chr5:13702567	rs1574275	chr6:41207055	rs10256874	chr7:31306765	rs1429081	chr8:15618874	rs4487849	chr9:110451799			rs4980554	chr11:69466459	rs6487229	chr12:21459249	rs7997643	chr13:72486559	rs311870	chr14:58745593			rs12102760	chr16:84383159	rs4796047	chr17:35180200	rs7232769	chr18:38461161			rs6136874	chr20:19888239	rs2826399	chr21:20562806
rs6670522	chr1:177556403	rs4851831	chr2:105678280	rs2128205	chr3:73289453	rs1442134	chr4:89898003	rs7712164	chr5:22683551	rs4607417	chr6:42010536	rs6963529	chr7:31307285	rs10107831	chr8:15620616	rs1335219	chr9:120113376			rs471234	chr11:79378356	rs10880836	chr12:45686143	rs7325978	chr13:72488622	rs11159161	chr14:76003019			rs447205	chr16:86733280	rs8067341	chr17:42927357	rs617459	chr18:44873082			rs6046415	chr20:19888449	rs10470220	chr21:20563086
rs10911093	chr1:182547117	rs1464095	chr2:111679563	rs12695642	chr3:98018181	rs4449484	chr4:108537568	rs7707354	chr5:22683725	rs974110	chr6:65402516	rs2024408	chr7:38393337	rs2449329	chr8:22517281	rs2416996	chr9:126081887			rs572460	chr11:79383110	rs1493489	chr12:66550928	rs9544749	chr13:78208498	rs4906451	chr14:104339195			rs879628	chr16:88456148	rs9889762	chr17:46949000	rs639964	chr18:44874723			rs2425427	chr20:40720849	rs4143412	chr21:27023208
rs10797785	chr1:182547244	rs10174353	chr2:111690311	rs1492035	chr3:98059901	rs11098234	chr4:114322585	rs2062709	chr5:32864967	rs9364063	chr6:69804858	rs6962246	chr7:39481411	rs10503926	chr8:32683698	rs6569	chr9:135933271			rs11232787	chr11:81699451	rs431951	chr12:77043454	rs9523089	chr13:90805005							rs877447	chr17:66630415	rs652539	chr18:44883475			rs3091601	chr20:40734052	rs2831350	chr21:28017563
rs9787011	chr1:182548103	rs7582470	chr2:120818243	rs1540885	chr3:98457140	rs10518608	chr4:132117520	rs2642778	chr5:62777944	rs1078226	chr6:106804007	rs17620176	chr7:39492389	rs10503927	chr8:32685712	rs11103233	chr9:135937863			rs508485	chr11:94621313	rs7967747	chr12:82058485	rs7326317	chr13:105989563							rs980346	chr17:66631194	rs638807	chr18:44888309			rs6073336	chr20:44116475	rs2833622	chr21:32048357
rs2821309	chr1:200077738	rs2676506	chr2:172950087	rs2895309	chr3:106331177	rs348071	chr4:132213398	rs349497	chr5:63258220	rs2354159	chr6:106804196	rs6975610	chr7:46603136	rs11989001	chr8:61918958	rs10776856	chr9:135945267			rs621425	chr11:94622263	rs7307812	chr12:82068892	rs7983579	chr13:106507098							rs8081512	chr17:66712748	rs685553	chr18:44888700			rs1000551	chr20:60700755	rs1399592	chr21:37681559
rs2737655	chr1:200077877	rs12622714	chr2:182302164	rs2399091	chr3:106332904	rs348097	chr4:132222240	rs28289	chr5:68764732	rs3127637	chr6:106805383	rs1404719	chr7:46775939	rs1864731	chr8:61919613					rs560476	chr11:116349401	rs1494025	chr12:82560052	rs9301347	chr13:109071398									rs628221	chr18:44890914			rs1201919	chr20:60700970	rs1399591	chr21:37681654
rs2821313	chr1:200082146	rs1462529	chr2:183277120	rs7651766	chr3:107219609	rs4956473	chr4:140671052	rs163192	chr5:69084009	rs1538197	chr6:124738639	rs6593089	chr7:53599960	rs7842255	chr8:61925502					rs623052	chr11:117560330	rs1044910	chr12:96953146	rs9555553	chr13:109072008									rs694808	chr18:44891441					rs2837738	chr21:40594746
rs1777250	chr1:210908943	rs2043766	chr2:200435409	rs9990216	chr3:112355484	rs7659974	chr4:144282316	rs163191	chr5:69085365	rs564060	chr6:125110735	rs6955484	chr7:53600385	rs7824027	chr8:61925593					rs4617603	chr11:122997497	rs11109468	chr12:98391136	rs9521154	chr13:109072243									rs11660213	chr18:44902020
rs6694450	chr1:221481186	rs7564664	chr2:223859776	rs9990220	chr3:112355761	rs7682836	chr4:144283181	rs7710068	chr5:73776127	rs561292	chr6:125111024	rs7782649	chr7:53602489	rs6990381	chr8:68069744					rs1793611	chr11:131179053	rs11611979	chr12:104525145	rs4773029	chr13:109096393									rs4940730	chr18:58602505
rs997927	chr1:221486069	rs12694624	chr2:223972883	rs324552	chr3:114006838	rs9308179	chr4:144288469	rs7710223	chr5:109219742	rs4644087	chr6:127160009	rs6460078	chr7:74395124	rs6985922	chr8:68072440							rs1477242	chr12:105792645	rs9559699	chr13:109999595
rs3790955	chr1:230761717	rs6431272	chr2:234593268	rs324554	chr3:114008378	rs10002827	chr4:144291941	rs255888	chr5:111767561	rs6569474	chr6:127172466	rs10949838	chr7:74395766	rs2380437	chr8:68081581							rs1477239	chr12:105793229	rs9521801	chr13:110477469
rs9432040	chr1:231878370	rs11904223	chr2:239766644	rs324550	chr3:114039093	rs11100846	chr4:144298411	rs2416348	chr5:113956283	rs208869	chr6:129741572	rs4728956	chr7:91158894	rs1030751	chr8:68083169							rs1166235	chr12:126874295
rs3768288	chr1:234404801			rs6438180	chr3:114055424	rs11100847	chr4:144300557	rs2624459	chr5:117405513	rs1396250	chr6:130723305	rs1012579	chr7:91548296	rs4592016	chr8:68083511							rs2662800	chr12:127187761
rs3125289				rs6438181	chr3:114058112	rs11938834	chr4:149412883	rs2007303	chr5:117406027	rs9388949	chr6:131956322	rs2470961	chr7:104794766	rs748856	chr8:122802586							rs4759929	chr12:131351832
				rs1872575	chr3:114086132	rs992449	chr4:149477830	rs2560588	chr5:117408370	rs1012515	chr6:136895709	rs3857836	chr7:121504198	rs9297731	chr8:126227281							rs12819145	chr12:131352936
				rs1354147	chr3:117611408	rs13144096	chr4:149512371	rs958687	chr5:133302225	rs9389449	chr6:136910533	rs2267708	chr7:124752458	rs2922446	chr8:133652756							rs7977496	chr12:131356532
				rs1501871	chr3:117611869	rs4835587	chr4:149518863	rs13157589	chr5:151176018	rs3799480	chr6:136913025	rs4731907	chr7:132841590	rs6984007	chr8:138199167
				rs13084497	chr3:117826227	rs1521696	chr4:156597944	rs11744046	chr5:170524767	rs1050803	chr6:136913832	rs12667678	chr7:132848903	rs6989344	chr8:138199538
				rs2166753	chr3:118362178	rs1521724	chr4:156624691	rs2241585	chr5:176529515	rs1221645	chr6:147166448	rs12334260	chr7:135887005
				rs4643702	chr3:119131404	rs4285047	chr4:161011850	rs1366240	chr5:176533675	rs2459110	chr6:152129628	rs4263667	chr7:148611087
				rs4687973	chr3:119145151	rs6833970	chr4:161016700	rs11953798	chr5:178056117	rs397728	chr6:167270358	rs937002	chr7:154641286
				rs2001772	chr3:119156885	rs4467511	chr4:161019278			rs9364939	chr6:167409496	rs878715	chr7:156590543
				rs3850890	chr3:119546772	rs1019874	chr4:161920915			rs4708582	chr6:169071612	rs878716	chr7:156590654
				rs3887233	chr3:124412997	rs1597469	chr4:162397078			rs4582363	chr6:170130687	rs2695572	chr7:156592980
				rs191482	chr3:146615024	rs13106773	chr4:162401150					rs10807647	chr7:157505313
				rs7652997	chr3:178658471	rs2613019	chr4:180793312
				rs9864924	chr3:178660091	rs793815	chr4:184433806
				rs1362650	chr3:179419485	rs2587163	chr4:185298881
				rs710563	chr3:189997506	rs1288567	chr4:185308114
				rs710564	chr3:189997784
Note: yellow indicates that the SNP in some populations has 3 alleles but 2 have a frequence not lower than 0.38

## Sheet: SNPs in the MAF≥0.39 panel
Chr1		Chr2		Chr3		Chr4		Chr5		Chr6		Chr7		Chr8		Chr9		Chr10		chr11		chr12		chr13		chr14		chr15		chr16		chr17		chr18		chr19		chr20		chr21		chr22		chrX		chrY
rs11590681	chr1:33875402	rs10490047	chr2:40399196	rs4282012	chr3:24384402	rs2941011	chr4:37555738	rs271397	chr5:6370102	rs1193735	chr6:585266	rs4722897	chr7:29292617	rs4469483	chr8:3637304	rs12350076	chr9:27580676	rs825411	chr10:13127374	rs7127767	chr11:5680869	rs431951	chr12:77043454	rs4942486	chr13:32379251	rs7142477	chr14:44122517	rs7167880	chr15:82625685	rs12925084	chr16:27156800	rs4790519	chr17:3553441	rs12605006	chr18:12992262			rs530913	chr20:946505	rs4539869	chr21:14107216			rs722847	chrX:120747125
rs783622	chr1:41901317	rs10865186	chr2:42966207	rs11914834	chr3:73200973	rs4449484	chr4:108537568	rs9451	chr5:6372472	rs9504195	chr6:4678971	rs10256874	chr7:31306765	rs11785007	chr8:5371374	rs10967993	chr9:27582313	rs4750494	chr10:14224894	rs12278842	chr11:5682328	rs2662800	chr12:127187761	rs4942242	chr13:43642928	rs11159161	chr14:76003019	rs9672254	chr15:98954856	rs10852588	chr16:48995930	rs11655774	chr17:10111880	rs17533	chr18:25597838			rs4239719	chr20:16673876	rs4541312	chr21:14107357
rs3010325	chr1:59104157	rs7607215	chr2:46275076	rs4676908	chr3:73225843	rs10518608	chr4:132117520	rs4701737	chr5:6552711	rs1574275	chr6:41207055	rs2024408	chr7:38393337	rs2570703	chr8:6139323	rs1176842	chr9:36815059			rs12287199	chr11:5682640	rs12819145	chr12:131352936	rs1105856	chr13:43652931					rs12934069	chr16:56703098	rs2127995	chr17:14435080	rs273696	chr18:25598695			rs6044214	chr20:16674840	rs7278737	chr21:14109044
rs10783100	chr1:98710740	rs7561460	chr2:102000742	rs2128205	chr3:73289453	rs7659974	chr4:144282316	rs7728549	chr5:9565714	rs4607417	chr6:42010536	rs6962246	chr7:39481411	rs1293288	chr8:11861019	rs4487849	chr9:110451799			rs1498553	chr11:5687798			rs7331003	chr13:43656117					rs10451160	chr16:78889771	rs980346	chr17:66631194	rs628221	chr18:44890914			rs6044218	chr20:16676863	rs1556277	chr21:14110397
rs530022	chr1:168706733	rs11691240	chr2:102000990	rs2895309	chr3:106331177	rs7682836	chr4:144283181	rs1971391	chr5:10512218	rs974110	chr6:65402516	rs17620176	chr7:39492389	rs10503926	chr8:32683698					rs471234	chr11:79378356			rs9542974	chr13:72484460					rs447205	chr16:86733280			rs694808	chr18:44891441			rs6136874	chr20:19888239	rs2826388	chr21:20553824
rs10911093	chr1:182547117	rs4851526	chr2:102001908	rs2399091	chr3:106332904	rs9308179	chr4:144288469	rs1445688	chr5:13677116	rs1078226	chr6:106804007	rs1404719	chr7:46775939	rs10503927	chr8:32685712					rs508485	chr11:94621313			rs4465496	chr13:72484553					rs879628	chr16:88456148			rs11660213	chr18:44902020			rs6046415	chr20:19888449	rs2826390	chr21:20555043
rs10797785	chr1:182547244	rs1464095	chr2:111679563	rs1354147	chr3:117611408	rs10002827	chr4:144291941	rs163192	chr5:69084009	rs2354159	chr6:106804196	rs6955484	chr7:53600385	rs2380437	chr8:68081581					rs621425	chr11:94622263			rs7997643	chr13:72486559													rs2425427	chr20:40720849	rs2826399	chr21:20562806
rs9787011	chr1:182548103	rs7582470	chr2:120818243	rs1501871	chr3:117611869	rs11100846	chr4:144298411	rs163191	chr5:69085365	rs3127637	chr6:106805383	rs7782649	chr7:53602489	rs9297731	chr8:126227281					rs560476	chr11:116349401			rs7325978	chr13:72488622													rs3091601	chr20:40734052	rs10470220	chr21:20563086
rs6694450	chr1:221481186	rs12694624	chr2:223972883	rs3850890	chr3:119546772	rs11100847	chr4:144300557	rs7710068	chr5:73776127	rs1538197	chr6:124738639	rs6460078	chr7:74395124	rs6989344	chr8:138199538					rs623052	chr11:117560330			rs9544749	chr13:78208498													rs6073336	chr20:44116475	rs2831350	chr21:28017563
rs3790955	chr1:230761717	rs6431272	chr2:234593268	rs9864924	chr3:178660091	rs11938834	chr4:149412883	rs7710223	chr5:109219742	rs564060	chr6:125110735	rs10949838	chr7:74395766											rs7326317	chr13:105989563
rs9432040	chr1:231878370					rs992449	chr4:149477830	rs2624459	chr5:117405513	rs561292	chr6:125111024	rs2267708	chr7:124752458											rs7983579	chr13:106507098
						rs13144096	chr4:149512371	rs2007303	chr5:117406027	rs4644087	chr6:127160009	rs937002	chr7:154641286											rs4773029	chr13:109096393
						rs4835587	chr4:149518863			rs6569474	chr6:127172466
										rs208869	chr6:129741572
										rs1012515	chr6:136895709
										rs9389449	chr6:136910533
										rs3799480	chr6:136913025
										rs1050803	chr6:136913832
										rs2459110	chr6:152129628
										rs397728	chr6:167270358
										rs9364939	chr6:167409496
										rs4708582	chr6:169071612
										rs4582363	chr6:170130687

## Sheet: SNPs in the MAF≥0.40 panel
Chr1		Chr2		Chr3		Chr4		Chr5		Chr6		Chr7		Chr8		Chr9		Chr10		chr11		chr12		chr13		chr14		chr15		chr16		chr17		chr18		chr19		chr20		chr21		chr22		chrX		chrY
rs11590681	chr1:33875402	rs10490047	chr2:40399196	rs1354147	chr3:117611408	rs9308179	chr4:144288469	rs7728549	chr5:9565714	rs974110	chr6:65402516	rs6460078	chr7:74395124	rs10503926	chr8:32683698	rs12350076	chr9:27580676			rs508485	chr11:94621313			rs4942486	chr13:32379251					rs12925084	chr16:27156800	rs980346	chr17:66631194	rs17533	chr18:25597838			rs530913	chr20:946505	rs4539869	chr21:14107216
rs3790955	chr1:230761717	rs7561460	chr2:102000742	rs1501871	chr3:117611869	rs10002827	chr4:144291941	rs163192	chr5:69084009	rs1078226	chr6:106804007	rs10949838	chr7:74395766	rs10503927	chr8:32685712	rs4487849	chr9:110451799			rs621425	chr11:94622263			rs7997643	chr13:72486559					rs12934069	chr16:56703098			rs273696	chr18:25598695			rs4239719	chr20:16673876	rs4541312	chr21:14107357
		rs11691240	chr2:102000990			rs11100846	chr4:144298411	rs163191	chr5:69085365	rs2354159	chr6:106804196	rs2267708	chr7:124752458																	rs10451160	chr16:78889771			rs11660213	chr18:44902020			rs6044214	chr20:16674840	rs7278737	chr21:14109044
		rs4851526	chr2:102001908			rs11100847	chr4:144300557	rs7710223	chr5:109219742	rs3127637	chr6:106805383	rs937002	chr7:154641286																	rs447205	chr16:86733280							rs6044218	chr20:16676863	rs1556277	chr21:14110397
		rs6431272	chr2:234593268			rs4835587	chr4:149518863			rs564060	chr6:125110735																											rs6136874	chr20:19888239	rs2826399	chr21:20562806
										rs561292	chr6:125111024																											rs6046415	chr20:19888449	rs10470220	chr21:20563086
										rs6569474	chr6:127172466																											rs6073336	chr20:44116475
										rs397728	chr6:167270358
										rs9364939	chr6:167409496
										rs4708582	chr6:169071612
										rs4582363	chr6:170130687

## Sheet: SNPs in the MAF≥0.41 panel
Chr1		Chr2		Chr3		Chr4		Chr5		Chr6		Chr7		Chr8		Chr9		Chr10		chr11		chr12		chr13		chr14		chr15		chr16		chr17		chr18		chr19		chr20		chr21		chr22		chrX		chrY
rs11590681	chr1:33875402							rs7728549	chr5:9565714	rs561292	chr6:125111024																			rs10451160	chr16:78889771							rs6136874	chr20:19888239	rs4539869	chr21:14107216
																														rs447205	chr16:86733280							rs6046415	chr20:19888449	rs4541312	chr21:14107357
																																						rs6073336	chr20:44116475	rs7278737	chr21:14109044
																																								rs1556277	chr21:14110397

## Sheet: SNPs in the MAF≥0.42 panel
Chr1		Chr2		Chr3		Chr4		Chr5		Chr6		Chr7		Chr8		Chr9		Chr10		chr11		chr12		chr13		chr14		chr15		chr16		chr17		chr18		chr19		chr20		chr21		chr22		chrX		chrY
										rs561292	chr6:125111024

## Sheet: SNPs in the MAF≥0.43 panel
Chr1		Chr2		Chr3		Chr4		Chr5		Chr6		Chr7		Chr8		Chr9		Chr10		chr11		chr12		chr13		chr14		chr15		chr16		chr17		chr18		chr19		chr20		chr21		chr22		chrX		chrY
