# Supplementary material for: Genome-wide screen for universal individual identification SNPs based on the HapMap and 1000 Genomes databases
Source: Sci Rep. 2018 Apr 3;8:5553. doi: 10.1038/s41598-018-23888-0 (PMC5882920; doi:10.1038/s41598-018-23888-0)
Supplement: Supplementary file 2 — Dataset 2 [file 41598_2018_23888_MOESM2_ESM.xls]

## Sheet: HWE test of the 169 SNPs
Locus		ACB (1000 Genomes)	ASW (1000 Genomes)	ESN (1000 Genomes)	GWD (1000 Genomes)	LWK (1000 Genomes)	MSL (1000 Genomes)	YRI (1000 Genomes)	CLM (1000 Genomes)	MXL (1000 Genomes)	PEL (1000 Genomes)	PUR (1000 Genomes)	CDX (1000 Genomes)	CHB (1000 Genomes)	CHS (1000 Genomes)	JPT (1000 Genomes)	KHV (1000 Genomes)	CEU (1000 Genomes)	FIN (1000 Genomes)	GBR (1000 Genomes)	IBS (1000 Genomes)	TSI (1000 Genomes)	BEB (1000 Genomes)	GIH (1000 Genomes)	ITU (1000 Genomes)	PJL (1000 Genomes)	STU (1000 Genomes)	ASW (HapMap)	CEU (HapMap)	CHB (HapMap)	CHD (HapMap)	GIH (HapMap)	JPT (HapMap)	LWK (HapMap)	MEX (HapMap)	MKK (HapMap)	TSI (HapMap)	YRI (HapMap)	Number of p<0.05	Number of p<0.000295858
rs11590681	X2	0.0573091	0.782552	4.65277	0.682546	0.475759	0.62929	5.40802	0.0238516	0.496652	0.195001	0.191593	0.026789	0.00332678	0.844452	0.688815	0.0130596	2.31756	0.0130596	0.897776	0.296643	0.13852	0.330769	0.00269471	0.0539047	3.0126	1.00567	8.79556e-05	3.22804	0.377368	0.381473	2.34874	4.10942	0.432241	0.377267	0.216803	0.171455	4.42446
	P	0.810801	0.376362	0.0310034	0.408711	0.49035	0.427616	0.0200444	0.877263	0.480975	0.658787	0.661594	0.869988	0.954005	0.358126	0.406568	0.909017	0.127921	0.909017	0.343379	0.585994	0.709757	0.565206	0.9586	0.816403	0.0826196	0.315943	0.992517	0.0723871	0.539015	0.536816	0.125384	0.0426449	0.510891	0.53907	0.641487	0.678822	0.0354272	4	0
rs783622	X2	0.000164469	0.341193	0.288051	0.461031	0.530752	0.258383	0.0477026	1.1879	0.0871905	1.71443	1.35799	0.119218	0.218268	0.205994	1.08235	0.397642	0.727785	0.0210199	0.019321	0.00759381	2.22162	0.0701488	2.64561	0.120608	0.0263886	0.80903	1.35207	1.11162	0.398051	0.381473	0.903955	1.67576	1.87365	0.462196	4.56067	0.394679	0.0824427
	P	0.989768	0.559141	0.591472	0.497143	0.466291	0.611233	0.82711	0.275754	0.76778	0.190412	0.243886	0.729885	0.640363	0.649925	0.298172	0.528309	0.393602	0.884725	0.88945	0.930558	0.13609	0.79112	0.103836	0.728375	0.870955	0.368407	0.244917	0.291729	0.528098	0.536816	0.341724	0.195489	0.171058	0.496599	0.0327142	0.52985	0.774014	1	0
rs3010325	X2	1.09245	1.25811	0.212705	0.099909	0.389996	1.3228	0.836893	0.599701	0.230965	0.0164841	0.395757	0.230212	0.106879	1.22674	1.08235	0.570235	0.0725612	0.0661995	0.252722	0.209306	0.49363	0.0826923	0.869495	0.0225693	2.51536	0.394679	4.14081	0.779739	0.785569	0.00381869	1.22966	0.189154	0.342517	0.198561	0.736654	0.134539	0.0805142
	P	0.295929	0.26201	0.644656	0.751939	0.532301	0.250091	0.360287	0.438692	0.630809	0.89784	0.529288	0.631367	0.743726	0.268042	0.298172	0.450166	0.787643	0.796953	0.615165	0.647312	0.482312	0.773681	0.351095	0.880582	0.112742	0.52985	0.0418611	0.377221	0.375443	0.950726	0.267474	0.663622	0.55838	0.655885	0.390735	0.713772	0.776602	1	0
rs10783100	X2	1.38706	0.923211	1.33911	0.00251725	1.60082	0.285138	0.0002596	0.613442	0.000387942	0.242964	0.31671	3.09765	0.00269471	0.102008	0.379241	1.79211	0.123203	0.052241	1.45125	2.17852	0.801075	0.0427816	0.204135	0.0132522	0.970934	6.70302	3.12455	0.267056	0.00682593	0.254982	0.0197665	0.366293	0.924097	8.34367e-05	1.58609	0.587916	1.46516
	P	0.238902	0.336633	0.247191	0.959985	0.205787	0.593353	0.987145	0.433495	0.984286	0.622073	0.573592	0.0784052	0.9586	0.749433	0.538009	0.180669	0.725587	0.819209	0.228328	0.139949	0.370772	0.836137	0.651404	0.908351	0.324447	0.00962498	0.0771214	0.605314	0.934154	0.613589	0.888191	0.545032	0.336402	0.992712	0.207885	0.443226	0.22611	1	0
rs530022	X2	0.611997	0.561462	0.843292	0.342636	1.06629	0.62929	0.304035	0.0296144	0.197929	1.10256	0.967121	0.0084501	0.0024988	0.0040337	4.44781	0.00239876	0.74206	0.881197	0.0048318	1.18654	4.6325	1.9389	0.125168	1.47269	1.45841	0.320219	1.40893	0.108564	0.858708	0.103257	0.182951	6.87856	1.23996	0.365841	0.115605	4.16482	0.0206448
	P	0.434037	0.453672	0.358457	0.558312	0.301784	0.427616	0.581364	0.863368	0.656397	0.293705	0.325399	0.926758	0.960132	0.949359	0.0349461	0.960938	0.389002	0.347874	0.944583	0.276029	0.0313718	0.163788	0.723496	0.224922	0.227183	0.571476	0.235235	0.741785	0.3541	0.747955	0.668849	0.00872357	0.265479	0.54528	0.733851	0.0412717	0.885751	4	0
rs10911093	X2	0.616247	0.179156	0.00326686	2.73821	1.60082	0.395682	0.804562	2.60106	0.0419134	0.221054	1.42052	0.250402	0.117118	0.882772	0.162894	0.817259	0.158366	0.968257	0.332762	1.00432	0.413036	0.348489	0.147866	0.300573	3.52994	0.0604336	0.0071228	0.639159	0.610309	0.61505	1.08097	0.202387	2.2067	0.212799	0.895704	0.33577	0.953059
	P	0.432445	0.6721	0.954421	0.0979745	0.205787	0.529328	0.369733	0.106792	0.837785	0.638238	0.233317	0.616792	0.732181	0.347444	0.686506	0.365983	0.690665	0.325115	0.564037	0.316268	0.520432	0.55497	0.700583	0.583524	0.0602699	0.805812	0.932741	0.424016	0.434672	0.432893	0.29848	0.652801	0.137412	0.644582	0.343936	0.562281	0.328942	0	0
rs6694450	X2	0.124384	0.241111	0.237875	0.00251725	0.0175948	0.58921	0.304035	0.0982465	0.190988	0.0886845	0.639399	0.189204	0.00269471	1.05913	1.59746	0.0300894	0.275144	1.90313	0.0213015	0.36582	0.378784	0.117703	0.099553	0.630546	3.46594	0.0452253	0.0317447	0.595423	0.155509	0.455485	0.000769091	1.51146	2.39687	0.668358	1.17804	0.000643305	0.498433
	P	0.724328	0.623405	0.625745	0.959985	0.894474	0.442725	0.581364	0.753944	0.662096	0.765856	0.423929	0.66358	0.9586	0.303414	0.206264	0.862288	0.599902	0.167728	0.883961	0.545292	0.538255	0.731539	0.752367	0.427155	0.0626449	0.83159	0.858589	0.44033	0.693325	0.499742	0.977876	0.218917	0.121578	0.413625	0.277756	0.979765	0.48019	0	0
rs3790955	X2	0.579023	1.95096	1.73327	0.399634	0.495668	1.54394	0.023156	1.13556	1.11333	0.653975	0.000808238	1.24668	0.271467	0.0838111	2.60636	1.70574	0.450763	0.0322539	0.00283916	0.0897316	1.96436	0.0503976	1.53781	0.177598	0.0870831	0.0225693	3.25884	0.38705	0.0559756	0.0739582	0.419288	2.94458	0.0528437	0.347141	0.0500115	2.35769	0.0682408
	P	0.446695	0.162483	0.187994	0.527278	0.48141	0.214032	0.879052	0.286593	0.29136	0.418695	0.97732	0.264188	0.602349	0.772198	0.106436	0.191539	0.501973	0.857471	0.957506	0.764519	0.161048	0.822373	0.214945	0.673446	0.767919	0.880582	0.0710395	0.533854	0.812974	0.785659	0.517293	0.086166	0.818187	0.555736	0.823043	0.124666	0.793916	0	0
rs9432040	X2	5.10398	0.135728	0.554812	0.190529	0.0495165	0.0261591	0.338521	2.05021	1.41375	2.20197	0.688815	0.261427	0.74188	1.22703	4.83135	2.77456	2.17086	0.858627	0.127283	0.125347	1.46196	0.731188	0.429822	0.261328	1.46875	0.394679	0.871673	0.990185	1.14019	0.00233645	1.70803	5.6556	0.122717	1.55473	1.67018	1.10978	1.25053
	P	0.0238711	0.712566	0.456358	0.662476	0.823907	0.871512	0.560684	0.152185	0.234435	0.137835	0.406568	0.609142	0.389059	0.267986	0.0279467	0.0957727	0.140648	0.354123	0.721266	0.723306	0.226619	0.392498	0.512076	0.609209	0.225542	0.52985	0.350493	0.319697	0.285612	0.961448	0.191241	0.0173998	0.726106	0.212439	0.196235	0.29213	0.263452	3	0
rs10490047	X2	7.87632	0.103484	0.475759	0.0197353	0.0181403	8.44546	0.541387	1.10287	0.0871905	0.0158344	0.273516	0.467629	0.0016304	0.0795413	0.128255	0.495668	1.44485	1.73327	0.0921011	2.05699	1.18654	0.90447	1.72939	4.69002	0.00285734	1.09484	0.0225108	0.481909	1.41728	0.304035	0.847842	0.0264751	0.00221093	0.0608255	2.09365	0.66828	0.0131908
	P	0.00500863	0.747688	0.49035	0.888279	0.89286	0.00365957	0.461859	0.293637	0.76778	0.899863	0.600983	0.49408	0.967792	0.77792	0.720248	0.48141	0.229356	0.187994	0.761523	0.151509	0.276029	0.341586	0.188489	0.0303384	0.95737	0.295401	0.880736	0.487559	0.233852	0.581364	0.357163	0.870745	0.962497	0.805196	0.147912	0.413652	0.908563	3	0
rs10865186	X2	1.38706	0.00790076	0.00999872	0.099909	0.00239876	1.96478	1.98006	0.613607	2.41851	1.25293	0.0181109	3.89277	0.00622206	0.212831	0.0683789	0.00999872	0.212705	1.82738	1.66652	0.575913	3.38885	0.234556	2.18671	5.11389	2.49673	4.35843	0.144232	0.00251725	0.44908	2.8058e-05	0.305284	0.658192	0.0334363	1.87743	0.269499	1.34309	2.58178
	P	0.238902	0.929172	0.920349	0.751939	0.960938	0.161003	0.159384	0.433433	0.119909	0.262993	0.892947	0.0484943	0.937128	0.644557	0.793712	0.920349	0.644656	0.176437	0.196725	0.447919	0.0656385	0.628166	0.139207	0.0237351	0.114083	0.0368262	0.70411	0.959985	0.502772	0.995774	0.580589	0.417199	0.854911	0.170627	0.603668	0.24649	0.1081	3	0
rs7607215	X2	0.723691	1.94098	0.554812	1.11162	1.70316	0.14049	1.00508	0.00175721	0.496652	0.111382	0.273516	0.00727101	0.0207925	4.24414	0.00206813	0.481621	0.570235	0.00999872	0.893816	1.55557	1.80991	0.143161	0.388047	3.00168	1.03949	0.059478	5.14969	0.141604	1.14554	2.59846	0.748813	0.099909	0.0305729	0.0385715	1.06715	0.80903	1.98101
	P	0.394936	0.163562	0.456358	0.291729	0.191876	0.707794	0.316084	0.966563	0.480975	0.738576	0.600983	0.932047	0.885346	0.039386	0.963727	0.487689	0.450166	0.920349	0.344445	0.212314	0.178519	0.705158	0.533328	0.0831783	0.307941	0.807323	0.0232505	0.706692	0.284484	0.106967	0.386852	0.751939	0.861197	0.8443	0.301589	0.368407	0.159284	2	0
rs7561460	X2	0.215137	0.0362804	0.205243	1.88066	1.79211	0.62929	0.976563	2.64539	0.583361	12.4246	1.05866	2.64276	6.99863	0.0201499	2.50934	1.05379	0.119011	1.27813	0.149808	0.983477	0.722195	0.280619	1.23064	1.79137	0.207277	3.91538	10.1626	37.2111	18.7855	43.2773	23.0976	17.786	38.3623	14.2726	43.8589	37.5308	36.2454
	P	0.64277	0.848938	0.650521	0.170259	0.180669	0.427616	0.323049	0.103851	0.444998	0.000423705	0.303522	0.104023	0.00815723	0.887119	0.113173	0.304636	0.730109	0.258247	0.698719	0.321342	0.395425	0.596296	0.267284	0.180759	0.64891	0.0478462	0.0014332	1.06011e-09	1.46277e-05	4.75073e-11	1.53982e-06	2.47197e-05	5.87573e-10	0.000158147	3.52923e-11	8.99812e-10	1.73969e-09	14	10
rs1464095	X2	0.721114	0.33138	0.389996	2.25205	0.285864	0.221054	0	0.360121	0.219499	2.57448	0.000229788	0.0630589	0.906306	1.12722	0.546115	0.570235	0.0926031	0.00999872	0.252722	0.0406132	0.0897598	0.0260618	0.257623	3.47936	0.345502	1.00959	0.631327	0.0873427	0.818056	0.306012	0.533905	0.343998	0.482913	0.973272	0.117243	0.602175	0.0148211
	P	0.395779	0.564847	0.532301	0.133437	0.592883	0.638238	1	0.548439	0.639422	0.108599	0.987906	0.801725	0.341096	0.28837	0.45991	0.450166	0.760894	0.920349	0.615165	0.840286	0.764483	0.87175	0.611758	0.0621386	0.556671	0.315002	0.426869	0.767583	0.365749	0.580138	0.46497	0.557531	0.487106	0.323865	0.732044	0.437749	0.903104	0	0
rs7582470	X2	0.316013	0.114661	0.567043	0.227178	0.228027	0.662492	0.541387	1.1735	1.45141	1.22453	0.967121	0.101405	0.273546	1.48756	0.0942383	0.567043	7.17938	1.14783	1.86821	0.00759381	0.378784	0.00229693	0.273546	0.313543	0.207277	3.65832	5.91483	8.23606	0.67647	0.438366	0.040403	0.025791	0.373645	1.00962	2.85076	0.630546	2.0417
	P	0.574014	0.734899	0.451436	0.633624	0.63299	0.415681	0.461859	0.278683	0.228302	0.268474	0.325399	0.750151	0.600963	0.222595	0.758857	0.451436	0.00737462	0.284005	0.17168	0.930558	0.538255	0.961775	0.600963	0.575514	0.64891	0.0557898	0.015014	0.00410662	0.410805	0.507912	0.840695	0.872412	0.541024	0.314994	0.0913307	0.427155	0.153038	3	0
rs12694624	X2	0.419443	3.51594	0.203399	1.809	1.1522	0.498434	1.00508	3.06132	0.0967413	0.0570138	0.0373682	1.18735	0.204135	1.21024	0.00116331	0.817259	1.58025	0.262479	0.897776	0.00581649	5.45113	0.143161	0.520065	0.00466623	0.215137	3.34922	1.90382	0.990185	0.325841	1.02708	1.96734	0.267056	0.622355	0.00208599	2.44134	4.69002	0.890347
	P	0.517215	0.0607811	0.651991	0.178629	0.283089	0.480189	0.316084	0.0801767	0.755776	0.81128	0.846717	0.275865	0.651404	0.271285	0.972792	0.365983	0.208725	0.608422	0.343379	0.939208	0.0195557	0.705158	0.470814	0.945539	0.64277	0.067237	0.167652	0.319697	0.568118	0.310846	0.16073	0.605314	0.430174	0.963571	0.118175	0.0303384	0.345383	2	0
rs6431272	X2	0.15636	0.0562017	0.0300894	0	0.205243	0.316238	1.52596	1.16396	1.064	0.766458	1.87682	1.41207	1.17624	4.24414	2.7764	0.288051	6.05701	0.00350232	2.60733	2.82681	0.463489	0.672056	0.0683688	0.0539047	2.83692	0.134539	6.32909	2.93863	1.04392	0.0434073	0.662444	3.00465	0.0504688	0.347141	2.09365	0.66828	0.192841
	P	0.69253	0.812603	0.862288	1	0.650521	0.573877	0.21672	0.280646	0.302305	0.381315	0.170696	0.234713	0.278123	0.039386	0.0956631	0.591472	0.0138512	0.952808	0.106371	0.0927021	0.495998	0.412336	0.793727	0.816403	0.0921209	0.713772	0.0118773	0.0864841	0.306911	0.83496	0.415698	0.083026	0.82225	0.555736	0.147912	0.413652	0.660563	3	0
rs4282012	X2	1.45841	0.906999	0.0215887	0.113	1.14783	1.96478	0.021028	0.190828	0.31698	4.28152	1.34694	0.0849537	0.559443	2.78813	0.177036	0.731124	0.091217	0.237875	8.58823e-05	0.0636949	0.0200874	0.000515367	0.492449	3.80652e-06	0.745684	0.80903	0.038781	0.0842919	0.608319	0.516383	1.35576	1.66354	0.0394139	0.59576	0.501379	0.10751	1.07312
	P	0.227183	0.340912	0.883186	0.736754	0.284005	0.161003	0.884703	0.662228	0.573428	0.0385289	0.245813	0.770693	0.454485	0.0949648	0.673933	0.392519	0.762636	0.625745	0.992606	0.800748	0.887293	0.981888	0.482837	0.998443	0.387846	0.368407	0.843883	0.771563	0.435421	0.472389	0.244274	0.197125	0.842631	0.4402	0.478895	0.742997	0.300243	1	0
rs11914834	X2	4.36095	0.0362804	0.262479	0.0907221	0.530752	4.07176	0.976563	0.677215	0.0558003	1.67433	1.99816	0.261427	0.520065	0.266073	0.207025	0.0121488	0.123203	1.33884	0.621323	0.00759381	1.69443	0.357387	0.765241	8.89904	0.753088	1.88657	0.00562799	0.0588056	0.296699	0.213982	1.31	2.62682	0.622355	0.22998	0.445371	0.630546	3.01856
	P	0.0367718	0.848938	0.608422	0.763261	0.466291	0.0436058	0.323049	0.410547	0.813261	0.19568	0.15749	0.609142	0.470814	0.605978	0.649109	0.912234	0.725587	0.247238	0.430556	0.930558	0.193018	0.549961	0.381693	0.0028532	0.3855	0.169589	0.940199	0.808394	0.585959	0.643664	0.252394	0.105072	0.430174	0.631538	0.504541	0.427155	0.0823167	3	0
rs2895309	X2	0.260991	0.19378	0.390247	0.106354	0.00239924	1.12984	0.028319	1.98754	0.542022	0.23793	0.108817	7.50676	0.277512	0.102008	0.0683789	2.57299	0.305846	0.515987	0.0786278	6.58066	2.24333	1.00426	0.00592413	3.30108	0.76053	0.290295	0.0317447	0.241405	1.15386	0.705099	0.0121488	0.00461347	0.182229	0.00793352	0.0306459	4.53982	0.0555219
	P	0.60944	0.659789	0.53217	0.744334	0.960934	0.287811	0.866361	0.158598	0.461596	0.625705	0.741494	0.00614677	0.598337	0.749433	0.793712	0.108702	0.580241	0.472559	0.779166	0.0103093	0.134191	0.316283	0.938649	0.0692342	0.383163	0.590031	0.858589	0.623193	0.282742	0.401076	0.912234	0.945847	0.669465	0.929026	0.861033	0.0331151	0.813719	3	0
rs1354147	X2	0.316013	0.923703	0.0781869	0.246713	0.0322539	0.0380751	0.175491	0.314045	0.0871905	0.62929	0.0491496	16.6328	0.0128671	0.0838111	0.546115	0.338304	1.57512	0.091217	0.0118554	0.267714	0.399157	0.110873	0.390689	0.823171	0.509709	0.387464	0.290803	0.843089	0.0595859	0.0798021	0.351758	1.91752	0.318772	0.0542554	0.301268	1.3161	0.0433926
	P	0.574014	0.336505	0.77977	0.619399	0.857471	0.845292	0.675277	0.575208	0.76778	0.427616	0.82455	4.53606e-05	0.909687	0.772198	0.45991	0.56081	0.209465	0.762636	0.913296	0.604869	0.527525	0.739152	0.531937	0.364255	0.475265	0.533635	0.589706	0.358515	0.807152	0.777566	0.55312	0.16613	0.572346	0.815817	0.583089	0.251293	0.834988	1	1
rs3850890	X2	4.3075	1.20183	2.43081	0.493381	1.46684	3.67787	0.0541642	0.921236	0.542022	0.342615	0.473497	4.53682	0.293957	0.212831	1.49374	0.00239876	0.00239876	0.570122	1.74373	0.0702563	0.346028	0.147004	2.49365	0.914428	0.0934333	0.0132522	0.00430902	0.0896156	2.99731	0.496277	1.96734	0.779739	0.517554	1.94063	0.346976	0.541123	0.0107311
	P	0.0379446	0.272957	0.118972	0.482423	0.225845	0.0551392	0.815969	0.337151	0.461596	0.558323	0.491383	0.0331732	0.587696	0.644557	0.221638	0.960938	0.960938	0.450211	0.186667	0.790964	0.55637	0.701415	0.114307	0.338942	0.759857	0.908351	0.947662	0.764666	0.0834031	0.48114	0.16073	0.377221	0.471887	0.1636	0.55583	0.461968	0.917494	2	0
rs9864924	X2	0.00221125	0.0562017	0.475759	0.628412	0.570235	0.46987	0.00649038	0.070095	0.878038	1.79172	0.670067	1.08706	0.188831	0.00235828	0.128255	0.21095	0.397642	3.84678	0.0747297	0.0147955	0.712665	0.0427816	0.0219163	0.0115156	6.08408	2.86155	0.182045	0.516451	0.132701	0.514105	0.2987	0.130332	0.690137	0.306679	3.84661	0.552571	1.13035
	P	0.962494	0.812603	0.49035	0.427938	0.450166	0.493047	0.93579	0.791198	0.34874	0.180716	0.413028	0.297123	0.663891	0.961268	0.720248	0.646024	0.528309	0.0498416	0.784571	0.903187	0.39856	0.836137	0.88231	0.914542	0.0136405	0.0907202	0.669622	0.472359	0.715648	0.473367	0.584699	0.718088	0.406118	0.579725	0.0498466	0.457269	0.2877	3	0
rs2941011	X2	2.09499	0.00947724	1.70316	0.0144992	1.82738	0.342615	0.141338	2.29777	2.67024	0.662492	0.120242	0.633634	0.0219163	0.0212245	0.279532	0.16493	0.16493	0.0781869	0.34906	0.00240278	0.817411	0.463834	9.24163e-05	3.65832	0.691581	0.00466623	0.776998	0.481909	0.649906	4.64744	0.0238608	0.344622	2.376	1.20153	1.36366	1.53009	1.00655
	P	0.147782	0.922448	0.191876	0.904156	0.176437	0.558323	0.706955	0.12956	0.102241	0.415681	0.728772	0.426026	0.88231	0.884169	0.597008	0.684658	0.684658	0.77977	0.554646	0.960905	0.365938	0.495838	0.99233	0.0557898	0.405627	0.945539	0.378061	0.487559	0.420146	0.0310998	0.87724	0.557173	0.123213	0.273016	0.242904	0.216099	0.31573	1	0
rs4449484	X2	0.37631	1.85757	0.475759	1.809	0.653106	0.354746	0.141338	0.050642	2.4431	0.0100244	3.66992	2.94189	1.03444	1.02497	3.12543	2.91745	0.212705	2.91745	0.489487	0.837233	1.1512	0.143277	3.39331	0.24003	1.42459	0.026873	2.77058	0.498092	0.796637	0.516383	3.3702	1.88984	0.690137	3.59267	9.67831	0.41203	0.075483
	P	0.539585	0.172905	0.49035	0.178629	0.419004	0.551438	0.706955	0.82195	0.118043	0.920248	0.0554028	0.0863095	0.309118	0.311343	0.0770797	0.0876263	0.644656	0.0876263	0.484156	0.360189	0.283297	0.705045	0.0654615	0.624185	0.232649	0.869786	0.0960116	0.480339	0.372101	0.472389	0.0663858	0.16922	0.406118	0.0580351	0.00186456	0.520941	0.783515	1	0
rs10518608	X2	2.77956	0.0195096	0.448028	0.566416	0.727785	4.28152	0.028319	0.326527	0.0967413	0.00348655	0.0186161	0.131928	1.75988	0.00273503	1.16749	0.0827926	2.34874	0.00999872	1.25205	0.0600693	0.00240278	1.14383	2.04062	0.120608	0.439053	0.581949	0.141429	0.655773	2.94213	0.192657	3.45621	0.0231945	0.0897316	0.00751431	0.0728791	0.025216	0.697275
	P	0.0954742	0.888915	0.503273	0.451687	0.393602	0.0385289	0.866361	0.567711	0.755776	0.952915	0.891473	0.716442	0.18464	0.958292	0.279917	0.773548	0.125384	0.920349	0.263162	0.806386	0.960905	0.284845	0.153147	0.728375	0.50758	0.445549	0.706865	0.418056	0.0862967	0.660715	0.0630145	0.878952	0.764519	0.930922	0.78719	0.87383	0.403701	1	0
rs9308179	X2	2.16255	1.85757	0.567043	0.106354	0.119011	1.55717	0.123122	0.00666413	1.41375	0.739723	0.228033	0.996228	0.277512	1.76877	0.56603	0.00239876	0.119011	1.90313	1.79921	0.390246	0.0583029	0.430107	0.188831	1.82904	0.794566	0.298438	0.400647	0.0221745	0.666157	0.0576582	0.748813	0.227254	0.895344	2.341	0.842555	0.0539047	0.173568
	P	0.14141	0.172905	0.451436	0.744334	0.730109	0.212081	0.725673	0.934938	0.234435	0.38975	0.632986	0.318225	0.598337	0.183534	0.451841	0.960938	0.730109	0.167728	0.179809	0.53217	0.809199	0.511937	0.663891	0.176241	0.372723	0.584864	0.526755	0.881624	0.414395	0.810236	0.386852	0.633567	0.344033	0.126009	0.358667	0.816403	0.67696	0	0
rs11938834 a	X2	0.0263886	0.00517773	1.12175	0.099909	1.12175	0.0164841	0.184608	2.25745	0.632484	0.0229425	0.54053	0.0084501	4.55733	1.45136	0.349506	0.26656	0.124664	6.05701	0.00391253	1.2184	0.0285328	0.0329838	0.0333638	0.41454	0.0128448	4.94705	0.0979781	0.350697	8.06049	0.216667	0.0220566	0.202387	0.237461	0.285541	0.0238635	0.144948	0.174508
	P	0.870955	0.942637	0.289542	0.751939	0.289542	0.89784	0.667443	0.132973	0.426446	0.879607	0.462213	0.926758	0.0327781	0.22831	0.554393	0.605649	0.72403	0.0138512	0.950125	0.269674	0.865862	0.855885	0.855067	0.519674	0.909765	0.0261352	0.75427	0.553719	0.00452409	0.641592	0.881937	0.652801	0.626046	0.593092	0.877233	0.70341	0.676136	4	0
rs4835587 d	X2	0.0604207	0.0362804	0.731124	0.00251725	0.639978	0.0949665	0.187698	2.13962	0.632484	0.0229425	0.546115	0.0084501	5.28118	1.90012	0.0218446	0.26656	0.0149967	5.01174	0.489487	1.2184	0.0475052	0.0277159	0.0161015	0.021987	0.179174	2.66679	0.206851	0.137943	7.05611	1.23728	0.233446	0.0588056	0.573876	0.285541	0.362903	0.290295	0.0682408
	P	0.805832	0.848938	0.392519	0.959985	0.423719	0.757956	0.66484	0.143537	0.426446	0.879607	0.45991	0.926758	0.0215572	0.168065	0.882501	0.605649	0.902534	0.0251759	0.484156	0.269674	0.827463	0.867778	0.899026	0.882122	0.672084	0.102463	0.649247	0.710335	0.00789955	0.265995	0.62898	0.808394	0.448723	0.593092	0.546898	0.590031	0.793916	3	0
rs271397	X2	0.37631	1.09319	4.64988	0.260185	0.481621	0.817863	0.023156	0.326527	0.519475	0.324816	0.129648	0.947118	0.0605627	3.56655	0.0373682	0.0130596	0.00350232	1.33412	0.278992	0.620846	0.399157	0.672056	0.240356	0.740329	0.37631	0.368171	0.0781173	0.109935	0.0336805	0.0655269	0.431791	0.0100722	0.92527	0.0333783	0.0145476	0.913955	0.0832355
	P	0.539585	0.295766	0.0310557	0.609993	0.487689	0.365806	0.879052	0.567711	0.471066	0.568728	0.718797	0.330454	0.805609	0.0589548	0.846717	0.909017	0.952808	0.248073	0.597363	0.430733	0.527525	0.412336	0.623949	0.389556	0.539585	0.544003	0.779865	0.740218	0.854388	0.797964	0.511111	0.920058	0.336095	0.855036	0.903997	0.339067	0.77296	1	0
rs4701737	X2	0.00308846	0.85924	0.00350232	0.0274157	0.00239876	0.0332256	0.568047	0.172038	0.0967413	3.50257	0.191593	0.00581446	1.53781	0.592218	0.661106	3.84601	8.92602	1.12751	4.622	0.267714	0.271543	1.73444	0.0333638	0.552571	0.611997	1.29827	2.07189	3.26836	2.24903	0.0778195	0.00892582	1.28663	0.0334363	1.24196	0.0306459	0.155382	0.173568
	P	0.955681	0.353952	0.952808	0.86849	0.960938	0.855364	0.451036	0.678307	0.755776	0.0612737	0.661594	0.939218	0.214945	0.441563	0.41617	0.0498644	0.00281136	0.288307	0.0315644	0.604869	0.602298	0.187845	0.855067	0.457269	0.434037	0.25453	0.150035	0.0706283	0.133698	0.780274	0.924731	0.25667	0.854911	0.265094	0.861033	0.693444	0.67696	3	0
rs7728549	X2	0.0625557	0.201308	0.285864	0.00541481	3.7032	2.14137	1.88053	0.368108	0.00396825	0.395682	0.908417	0.784329	1.42099	0.817581	0.181767	2.96646	0.106609	0.515987	0.278992	0.394583	2.13054	0.0357895	1.30446	0.137416	0.0263886	0.338034	1.57903	0.382901	2.90832	0.397298	1.38369	0.109237	2.05029	0.266351	0.0365232	1.48218	0.684957
	P	0.802501	0.653667	0.592883	0.94134	0.0543084	0.143374	0.170274	0.544038	0.949771	0.529328	0.340535	0.37582	0.23324	0.365888	0.669859	0.0850078	0.744038	0.472559	0.597363	0.5299	0.14439	0.849951	0.253401	0.710863	0.870955	0.560966	0.208901	0.536055	0.0881234	0.528488	0.239474	0.741014	0.152177	0.60579	0.848439	0.223434	0.407885	0	0
rs1971391	X2	2.70872	0.172059	0.0300894	1.61127	0.43503	1.55674	0.123122	0.0296144	0.0468884	2.58389	0.120242	0.455448	0.198957	0.212831	0.0597496	0.091217	0.0149967	0.0781869	0.0614592	0.060173	0.408471	0.0527203	0.388047	0.298438	2.16255	0.051235	0.449532	0.843089	0.846545	1.95044	0.681867	0.260185	0.0710399	0.325936	0.565252	0.261328	0.192841
	P	0.099801	0.678288	0.862288	0.204313	0.509531	0.212144	0.725673	0.863368	0.828569	0.107956	0.728772	0.499759	0.655564	0.644557	0.806892	0.762636	0.902534	0.77977	0.804204	0.806223	0.522747	0.818396	0.533328	0.584864	0.14141	0.820928	0.502557	0.358515	0.357532	0.162539	0.408945	0.609993	0.789829	0.568062	0.452152	0.609209	0.660563	0	0
rs1445688	X2	1.53158	0.723813	1.66863	0.924768	0.0322539	0.513033	3.63661	0.00140674	1.71888	0.181633	12.3814	0.131928	0.222247	5.01679	0.75979	0.475759	5.53629	0.052241	0.850139	0.620846	0.784906	5.56569	1.03444	1.15162	6.07579	0.0268591	0.744313	9.92765	0.753907	0.533622	1.38369	1.18536	0.0394139	1.24196	0.0147727	0.298438	1.5906
	P	0.215875	0.394896	0.196442	0.336226	0.857471	0.473829	0.056522	0.970081	0.189837	0.669973	0.000433628	0.716442	0.637333	0.0251027	0.383394	0.49035	0.0186261	0.819209	0.356513	0.430733	0.375645	0.0183158	0.309118	0.28321	0.0137047	0.86982	0.388283	0.00162814	0.385242	0.465088	0.239474	0.276268	0.842631	0.265094	0.903261	0.584864	0.20724	6	0
rs163192	X2	1.38706	0.138735	0.495668	2.25205	0.0494847	1.37044	0.0533927	0.767188	0.00396825	1.54394	2.73669	0.0407225	1.81648	0.459834	0.955972	0.0725612	0.877369	3.47139	0.183708	0.801075	1.55557	1.81437	3.68906	0.368171	0.592103	9.12179	0.110825	1.58588	3.79967	0.4153	3.41979	0.663094	0.616871	0.038781	1.47994	1.96235	0.0857143
	P	0.238902	0.709542	0.48141	0.133437	0.823962	0.241736	0.817262	0.381088	0.949771	0.214032	0.0980677	0.840075	0.177733	0.497702	0.328204	0.787643	0.348923	0.0624388	0.668206	0.370772	0.212314	0.177985	0.0547704	0.544003	0.441607	0.00252582	0.739207	0.207915	0.0512626	0.519291	0.064419	0.41547	0.432213	0.843883	0.223784	0.161262	0.769698	1	0
rs7710068	X2	0.177303	0.33138	1.22335	2.03983	0.0781869	0.111382	0.406194	1.59259	1.59714	0.0100244	0.273516	0.0163322	0.0624699	0.114289	0.128255	0.0494847	0.877369	1.25516	1.55941	0.712665	0.0126696	0.00779556	0.78585	0.56423	0.0412315	2.69281	0.744313	1.67997	0.00602362	0.213982	0.470113	0.0761456	1.05997	0.668358	0.419543	3.80652e-06	0.141437
	P	0.673702	0.564847	0.268704	0.153227	0.77977	0.738576	0.523908	0.206957	0.206308	0.920248	0.600983	0.898309	0.802634	0.735313	0.720248	0.823962	0.348923	0.26257	0.211751	0.39856	0.91038	0.929644	0.375358	0.452561	0.839092	0.100802	0.388283	0.194929	0.938137	0.643664	0.492935	0.78259	0.303222	0.413625	0.517165	0.998443	0.706856	0	0
rs7710223	X2	1.45841	1.43485	0.773588	0.481909	0.0130596	4.155	0.175491	0.0477068	0.542022	1.96478	0.000229788	0.314182	0.103089	1.06683	0.71815	1.57512	0.0175948	2.2446	1.793	0.125347	0.817411	0.0503976	0.0207925	2.41795	0.00221125	1.82904	2.55689	0.172437	0.0479904	2.8507	0.0622527	0.710125	0.163236	0.0776172	0.336126	1.08142	0.0832355
	P	0.227183	0.230974	0.379109	0.487559	0.909017	0.0415117	0.675277	0.827103	0.461596	0.161003	0.987906	0.575125	0.748154	0.301663	0.396751	0.209465	0.894474	0.134081	0.180561	0.723306	0.365938	0.822373	0.885346	0.119952	0.962494	0.176241	0.109814	0.677955	0.826598	0.0913343	0.80297	0.399402	0.686194	0.780553	0.562074	0.298381	0.77296	1	0
rs2624459	X2	0.320913	0.341193	2.91745	3.92747	0.00999872	1.22453	0.73849	0.0385716	2.08778	3.22029	0.181767	2.29039	0.0447316	0.0191033	1.45302	4.1105	0.0121488	0.106609	0.650519	1.80991	0.0897598	1.01298	1.64016	1.82904	0.721114	0.469005	15.6802	6.97609	46.9623	32.9687	5.1375	52.6812	46.4405	8.33631	38.1484	3.12852	36.2557
	P	0.57106	0.559141	0.0876263	0.0475032	0.920349	0.268474	0.390145	0.8443	0.148481	0.0727309	0.669859	0.130177	0.832498	0.890071	0.228044	0.0426179	0.912234	0.744038	0.419927	0.178519	0.764483	0.31419	0.200303	0.176241	0.395779	0.493445	7.50045e-05	0.00826061	7.23642e-12	9.36552e-09	0.0234144	3.92325e-13	9.4441e-12	0.00388605	6.55623e-10	0.0769335	1.73056e-09	12	7
rs1193735	X2	1.04385	0.179156	0.237875	0.0179004	0.912127	9.55423	1.00508	0.0212191	0.892844	0.0100244	1.81505	0.234534	0.106879	1.29937	2.05242	0.00239876	1.60082	0.74206	2.60733	0.575913	0.0075962	0.0427816	2.0154	1.82904	0.125979	2.50461	0.555821	0.846101	0.000368679	0.155119	3.21969	0.930311	0.685684	0.227291	0.965101	0.204922	2.58541
	P	0.306928	0.6721	0.625745	0.893567	0.339551	0.00199489	0.316084	0.884184	0.344708	0.920248	0.177904	0.628182	0.743726	0.254328	0.151964	0.960938	0.205787	0.389002	0.106371	0.447919	0.930547	0.836137	0.15571	0.176241	0.722638	0.113514	0.455949	0.357658	0.984681	0.693691	0.0727572	0.334782	0.407636	0.63354	0.325905	0.650777	0.107853	1	0
rs9504195	X2	0.195762	0.241111	4.34968	0.141604	5.57481	1.12984	3.53351	0.120133	6.20002e-05	1.15842	0.120242	0.00422763	0.0165975	0.205994	0.27766	0.0650702	0.817259	0.331187	0.0293956	0.0897598	0.685352	0.161152	1.24409	0.0915336	1.25936	1.03751	3.31352	0.573876	0.448197	0.928749	1.05379	0.686258	4.20913	0.01064	0.0387428	0.955441	0.173568
	P	0.658164	0.623405	0.037016	0.706692	0.0182207	0.287811	0.0601405	0.72889	0.993718	0.281793	0.728772	0.948158	0.897491	0.649925	0.598239	0.798655	0.365983	0.564961	0.863869	0.764483	0.40775	0.688098	0.264685	0.762236	0.261773	0.308402	0.0687122	0.448723	0.503192	0.335188	0.304636	0.40744	0.0402069	0.917844	0.843959	0.328338	0.67696	3	0
rs1574275	X2	0.723691	0.179156	0.475759	1.38228	0.43503	0.111382	0.876648	0.412854	0.401889	0.0797485	0.0683789	0.289546	0.0714181	0.0201499	0.120242	0.0175948	0.331187	0.481621	0.0248172	0.0897316	0.00106805	1.56532	1.1141	0.0539326	0.405711	1.79137	0.255665	0.173415	0.662677	1.616	0.0165499	0.208878	0.00247608	0.555821	2.48363	0.00536956	0.0793034
	P	0.394936	0.6721	0.49035	0.239713	0.509531	0.738576	0.349121	0.520525	0.526115	0.777639	0.793712	0.590511	0.789283	0.887119	0.728772	0.894474	0.564961	0.487689	0.874823	0.764519	0.973929	0.210889	0.291193	0.816356	0.524154	0.180759	0.613114	0.677095	0.415616	0.20365	0.897637	0.647649	0.960313	0.455949	0.115036	0.941585	0.778244	0	0
rs4607417	X2	1.03949	0.430818	0.288051	0.00567013	0.0725612	0.285138	0.0872629	1.91975	0.0179231	7.08757	0.0373682	0.00581446	4.27161	0.0713367	0.0218446	0.00999872	0.12464	4.02439	0.0921011	0.00501313	3.11682	0.599775	0.366817	1.79137	0.00263158	0.000643305	0.198561	0.382901	2.01513	0.0916002	1.38312	0.0604389	0.657692	0.0071228	0.150014	1.96734	0.0376209
	P	0.307941	0.511588	0.591472	0.939976	0.787643	0.593353	0.767686	0.165885	0.8935	0.00776202	0.846717	0.939218	0.0387541	0.7894	0.882501	0.920349	0.724056	0.0448468	0.761523	0.943554	0.077488	0.438664	0.544744	0.180759	0.959087	0.979765	0.655885	0.536055	0.155738	0.762153	0.23957	0.805804	0.417376	0.932741	0.698522	0.16073	0.846206	3	0
rs974110	X2	0.611997	0.00947724	0.567043	0.0197353	3.80606	0.653975	0.973027	0.0218512	0.657798	0.313416	0.0218446	0.00113126	0.257623	0.462212	0.563043	0.0781869	5.54914	0.0827926	1.42899	1.03732	4.7789	0.357387	0.163022	0.180902	0.345502	0.884367	0.0317447	3.83301	0.846545	1.51397	0.722945	0.141604	3.81798	1.5208	0.55579	3.93084	0.00471767
	P	0.434037	0.922448	0.451436	0.888279	0.0510674	0.418695	0.323926	0.882484	0.417339	0.575592	0.882501	0.973169	0.611758	0.496592	0.453037	0.77977	0.0184897	0.773548	0.231929	0.308447	0.0288104	0.549961	0.686389	0.670599	0.556671	0.347008	0.858589	0.0502527	0.357532	0.218534	0.395179	0.706692	0.0507054	0.217499	0.455961	0.0474082	0.94524	3	0
rs1078226	X2	0.0236842	0.284474	0.530752	0.4061	0.301347	1.35845	0.160811	0.599701	0.0055982	0.0164841	0.546115	0.907974	1.94314	0.53061	0.0683789	0.0057011	0.00260281	3.84601	1.74373	4.74622	0.00501313	1.69406	1.67917	2.01742	0.0934333	1.79659	0.0225108	0.0179004	0.217079	0.685684	1.16894	0.0680821	0.380061	0.0141042	0.881994	3.80652e-06	0.0805142
	P	0.877691	0.593784	0.466291	0.523955	0.583039	0.243807	0.688411	0.438692	0.940357	0.89784	0.45991	0.340653	0.163328	0.46635	0.793712	0.939812	0.959311	0.0498644	0.186667	0.0293628	0.943554	0.193067	0.195034	0.155504	0.759857	0.180125	0.880736	0.893567	0.641274	0.407636	0.279619	0.79415	0.537571	0.905465	0.347656	0.998443	0.776602	2	0
rs1538197	X2	0.950222	1.43485	0.052241	1.44589	0.450763	1.71443	0.0664675	0.0218512	0.0055982	0.817863	0.228033	1.1679	0.0946271	2.4735	3.01917	2.53621	0.967635	0.877369	1.38501	0.125347	0.258402	0.213474	1.20095	0.320219	6.16719	1.03751	8.39073	0.222033	0.785569	0.11141	1.19477	0.566416	0.244624	0.0465218	2.63383	0.215626	0.0375088
	P	0.329663	0.230974	0.819209	0.229188	0.501973	0.190412	0.796551	0.882484	0.940357	0.365806	0.632986	0.279834	0.758375	0.11578	0.0822855	0.111262	0.325271	0.348923	0.23925	0.723306	0.61122	0.644058	0.273132	0.571476	0.0130141	0.308402	0.0037714	0.637495	0.375443	0.738545	0.274369	0.451687	0.620886	0.82923	0.104609	0.642393	0.846433	2	0
rs564060	X2	0.0646975	1.20183	0.554812	2.50299	0.26656	0.0100244	0.0469237	4.24622	2.94655	4.96569	0.395757	1.55	0.533764	0.00113032	0.31671	2.23139	3.47139	0.0650702	0.223354	0.160986	2.13054	0.584203	4.0831	0.158474	0.37631	0.80903	2.09897	1.01698	0.127588	0.668258	2.6948	0.0916295	0.0334363	1.80301	1.1761	3.12453	0.710589
	P	0.79922	0.272957	0.456358	0.11363	0.605649	0.920248	0.828505	0.0393378	0.0860613	0.025855	0.529288	0.213135	0.465029	0.97318	0.573592	0.135232	0.0624388	0.798655	0.636496	0.68825	0.14439	0.44467	0.043314	0.690565	0.539585	0.368407	0.147399	0.313236	0.720946	0.41366	0.100676	0.762116	0.854911	0.179349	0.278151	0.077122	0.399248	3	0
rs4644087	X2	0.0322362	0.85924	0.262479	0.227178	0.0495165	0.324816	0.62073	4.86753e-06	0.023579	0.992635	0.376911	1.69106	0.545064	4.99	0.908417	0.448028	0.237875	2.77974	0.286382	0.196229	0.649847	0.0586375	0.545064	0.000856473	5.91654	0.0343539	0.449532	1.18425	0.0880189	0.119757	0.121463	0.0100688	0.0394639	0.0333783	4.37668	0.0833847	0.840729
	P	0.85751	0.353952	0.608422	0.633624	0.823907	0.568728	0.430776	0.99824	0.877961	0.319099	0.539261	0.193461	0.460342	0.0254941	0.340535	0.503273	0.625745	0.0954638	0.592548	0.657782	0.420168	0.808663	0.460342	0.976653	0.0149994	0.852956	0.502557	0.276493	0.766711	0.729298	0.727454	0.920072	0.842532	0.855036	0.0364338	0.772762	0.359188	3	0
rs208869	X2	1.92433	4.93802	0.530752	0.00591825	0.119011	0.195001	1.68928	0.994469	1.81321	0.0633006	0.291639	0.745252	2.08478	10.4081	0.291639	1.66592e-05	1.44485	0.901612	0.00283916	0.109176	0.0180526	0.166979	0.163022	1.3161	0.550195	0.313543	1.57903	1.67997	1.05061	0.0576582	0.351202	0.182987	0.113084	1.76638	0.693698	0.605691	0.501328
	P	0.16538	0.0262721	0.466291	0.938679	0.730109	0.658787	0.193696	0.318653	0.178124	0.801353	0.589172	0.387984	0.148774	0.00125463	0.589172	0.996743	0.229356	0.34235	0.957506	0.741084	0.893118	0.682811	0.686389	0.251293	0.458238	0.575514	0.208901	0.194929	0.305366	0.810236	0.553433	0.668819	0.73666	0.183831	0.40491	0.436415	0.478917	2	0
rs1012515	X2	0.00116957	0.361249	0.397642	3.52354	0.252013	0.766458	0.0469237	0.00175721	0.12005	0.992635	1.09406	0.114685	0.429822	3.39839	0.695123	0.881197	3.84601	0.0827926	0.212543	0.00011874	6.63661	0.90447	0.242336	0.24003	0.616247	0.630793	0.182045	3.26836	0.147692	0.496277	0.286005	0.498092	0.00051254	0.22998	0.163786	4.54755	0.0688303
	P	0.972718	0.547813	0.528309	0.060503	0.615661	0.381315	0.828505	0.966563	0.728981	0.319099	0.295573	0.734873	0.512076	0.0652602	0.404427	0.347874	0.0498644	0.773548	0.644782	0.991306	0.00999037	0.341586	0.622524	0.624185	0.432445	0.427065	0.669622	0.0706283	0.700751	0.48114	0.592792	0.480339	0.981938	0.631538	0.685695	0.032966	0.793047	3	0
rs2459110	X2	0.694884	0.114661	0.968257	0.0100688	0.0322539	0.111382	0.61766	0.677215	1.064	8.26758	0.279532	0.544109	0.686769	0.660773	0.23919	0.123203	1.41688	0.117538	0.00105283	1.69735	0.00858495	2.17744	0.0219163	0.158412	0.405711	1.19907	0.270925	2.99532	0.402927	0.499567	0.892182	0.00342772	0.00330278	0.0854403	1.36884	0.144948	0.0922584
	P	0.404508	0.734899	0.325115	0.920072	0.857471	0.738576	0.431918	0.410547	0.302305	0.00403594	0.597008	0.460735	0.407265	0.416287	0.624792	0.725587	0.233918	0.73172	0.974115	0.192635	0.926178	0.140047	0.88231	0.690623	0.524154	0.273508	0.602712	0.0835053	0.525581	0.47969	0.344887	0.953313	0.954171	0.770056	0.242011	0.70341	0.761325	1	0
rs397728	X2	0.00308846	0.0362804	2.74639	0.45928	0.212705	0.111382	3.36752	1.63747	1.81321	0.318989	0.0395987	0.0407225	0.702681	0.179766	0.0241424	1.22335	0.26656	1.12175	0.127283	1.1512	2.22704	2.13304	0.837514	0.313543	0.00116957	0.587916	0.144232	0.00591825	2.51554	0.068281	0.528132	0.00219281	0.845496	0.266351	0.445371	0.587916	2.78857
	P	0.955681	0.848938	0.0974742	0.49796	0.644656	0.738576	0.0664939	0.200673	0.178124	0.572216	0.842267	0.840075	0.401884	0.671575	0.876523	0.268704	0.605649	0.289542	0.721266	0.283297	0.135613	0.144155	0.360109	0.575514	0.972718	0.443226	0.70411	0.938679	0.112729	0.793856	0.467393	0.962651	0.35783	0.60579	0.504541	0.443226	0.0949392	0	0
rs9364939	X2	2.09499	0.875014	0.450763	3.10124	0.0714661	0.354746	0.023156	1.88353	2.27369	2.81039	0.488934	0.530958	0.813058	0.7446	0.0093464	0.0215887	2.74585	1.11313	3.09177	1.66618	0.524725	0.923694	0.0683688	1.88657	0.694884	0.298438	0.744313	2.62682	0.0458218	0.751514	0.273286	0.4061	0.00160436	1.08434	0.741197	2.01742	0.498433
	P	0.147782	0.349571	0.501973	0.0782325	0.789214	0.551438	0.879052	0.169933	0.131587	0.0936556	0.484403	0.466204	0.367218	0.388191	0.922983	0.883186	0.0975075	0.291403	0.078689	0.196771	0.468833	0.336507	0.793727	0.169589	0.404508	0.584864	0.388283	0.105072	0.8305	0.385997	0.601136	0.523955	0.96805	0.297728	0.389278	0.155504	0.48019	0	0
rs4708582	X2	0.592103	0.371493	0.0725612	0.099909	0.450763	7.16972	0.530903	0.0252339	1.13002	0.258383	2.50934	2.97271	0.0876959	1.46573	0.191593	0.052241	0.052241	2.83441	0.127283	0.0085727	0.581824	0.224882	1.10196	0.0613968	0.00221125	0.190999	0.038781	0.141604	0.0027646	1.46699	1.55631	0	0.00461347	0.325936	0.454947	0.020308	0.409068
	P	0.441607	0.542191	0.787643	0.751939	0.501973	0.00741444	0.466228	0.873786	0.287771	0.611233	0.113173	0.0846796	0.767127	0.226021	0.661594	0.819209	0.819209	0.0922646	0.721266	0.92623	0.445598	0.635345	0.293837	0.804302	0.962494	0.662087	0.843883	0.706692	0.958067	0.225821	0.212206	1	0.945847	0.568062	0.499995	0.88668	0.522443	1	0
rs4582363	X2	0.958343	1.85757	1.33412	0.202387	0.464714	0.0229425	0.338521	1.1735	0.00303815	1.03877	1.34917	0.026789	0.0714181	2.1333	0.688815	0.00260281	0.0300894	2.04217	0.34906	0.712665	0.0075962	0.923694	0.0876959	0.155382	1.37291	0.587916	3.69562	0.933348	0.0671452	1.44145	0.522541	1.10657	1.23728	0.462196	1.48215	0.158474	0.529094
	P	0.327605	0.172905	0.248073	0.652801	0.495429	0.879607	0.560684	0.278683	0.956043	0.308108	0.245423	0.869988	0.789283	0.14413	0.406568	0.959311	0.862288	0.152991	0.554646	0.39856	0.930547	0.336507	0.767127	0.693444	0.241312	0.443226	0.0545554	0.333994	0.79554	0.229905	0.46976	0.292829	0.265995	0.496599	0.223438	0.690565	0.466988	0	0
rs4722897	X2	1.62833	0.138735	0.0725612	1.38249	0.43503	0.513033	0.880003	0.721495	1.064	0.0100244	2.19579	0.907974	0.00332678	0.0399714	0.162894	2.42444	0.228027	0.0322747	0.019321	0.463489	0.0180526	0.0277159	0.848108	0.394679	2.51536	0.021987	0.0195078	0.688083	1.1695	4.32113	1.27398	0.173415	0.114198	0.528182	0.0251487	0.0220566	0.0206448
	P	0.201934	0.709542	0.787643	0.239677	0.509531	0.473829	0.348201	0.395654	0.302305	0.920248	0.138388	0.340653	0.954005	0.841537	0.686506	0.119456	0.63299	0.857426	0.88945	0.495998	0.893118	0.867778	0.357088	0.52985	0.112742	0.882122	0.88892	0.406817	0.279504	0.0376419	0.259022	0.677095	0.735414	0.467372	0.873997	0.881937	0.885751	1	0
rs10256874	X2	2.27085	0.505678	0.119011	5.6556	6.42593	1.44351	1.92214	0.00175768	0.0468884	0.0158344	0.71815	1.18735	1.30446	7.08387	0.181767	2.31756	3.9791	0.0827926	0.00105283	0.507051	0.0702563	0.0427816	0.848108	2.50461	0.195762	0.253397	0.365841	3.26599	0.796637	0.00381869	1.8025	0.0896156	5.80321	0.0141042	0.579119	0.105493	2.39758
	P	0.131828	0.477016	0.730109	0.0173998	0.0112466	0.229572	0.165621	0.966559	0.828569	0.899863	0.396751	0.275865	0.253401	0.00777807	0.669859	0.127921	0.0460682	0.773548	0.974115	0.476418	0.790964	0.836137	0.357088	0.113514	0.658164	0.614693	0.54528	0.0707301	0.372101	0.950726	0.17941	0.764666	0.0159969	0.905465	0.446658	0.745335	0.121523	5	0
rs2024408	X2	3.37893	0.0362804	1.31532	1.4139	0.72764	4.28152	0.1157	2.60106	0.00303815	0.144406	0.883316	1.18735	0.117118	0.0201499	6.48785	0.158366	1.27813	0.389996	3.09992	2.86298	1.18654	1.91105	0.752869	1.00567	0.00308846	0.0539047	0.110825	1.10657	2.14562	0.068281	0.0825631	6.09399	0.751514	0.0608255	1.93887	0.66828	0.0348073
	P	0.066035	0.848938	0.251433	0.234409	0.393649	0.0385289	0.733745	0.106792	0.956043	0.703939	0.347295	0.275865	0.732181	0.887119	0.0108615	0.690665	0.258247	0.532301	0.078296	0.0906394	0.276029	0.166847	0.385569	0.315943	0.955681	0.816403	0.739207	0.292829	0.142978	0.793856	0.773854	0.0135643	0.385997	0.805196	0.163791	0.413652	0.852	3	0
rs6962246	X2	2.04472	0.85924	0.0494847	0.342636	0.124664	0.14049	0.654923	0.00438638	0.190988	0.739723	1.42052	1.49869	1.61014	0.408036	0.165968	0.72764	0.0130596	0.203439	1.21094	1.27124	3.55125	1.45401	0.118438	0.458398	0.215137	0.823171	1.57903	0.0100688	0.409636	1.03308	0.00252525	0.269175	0.125347	0.59576	0.90144	7.46748	0.352764
	P	0.152735	0.353952	0.823962	0.558312	0.72403	0.707794	0.418358	0.947195	0.662096	0.38975	0.233317	0.220873	0.204472	0.522968	0.683721	0.393649	0.909017	0.651959	0.271146	0.259534	0.0595007	0.227886	0.730735	0.498373	0.64277	0.364255	0.208901	0.920072	0.522154	0.309435	0.959922	0.603886	0.723306	0.4402	0.342396	0.00628236	0.552552	1	0
rs1404719	X2	1.09245	2.64176	0.00350232	2.57848	0.0057011	0.0949665	0.162316	10.6476	1.11333	0.235632	1.89311	0.968801	0.388047	1.67536	1.34694	4.39232	0.237875	1.06629	0.591756	1.80991	0.0221743	5.72627e-05	0.0714181	0.0539326	0.405711	0.0115156	2.2936	0.846101	0.484456	1.72113	0.0813078	0.559254	0.183535	1.00962	5.48851	0.603824	0.172662
	P	0.295929	0.104088	0.952808	0.108325	0.939812	0.757956	0.687033	0.00110214	0.29136	0.627379	0.168852	0.324979	0.533328	0.195543	0.245813	0.0361011	0.625745	0.301784	0.441741	0.178519	0.881624	0.993962	0.789283	0.816356	0.524154	0.914542	0.129908	0.357658	0.486411	0.189548	0.775533	0.454561	0.668353	0.314994	0.0191418	0.437123	0.677756	3	0
rs6955484	X2	4.81875	0.371493	0.0130596	2.14633	0.0300894	1.55717	0.119407	1.3366	0.8564	4.07176	0.0241424	0.261427	0.414833	0.0429847	0.0491496	0.0661995	1.66592e-05	0.158366	0.536169	4.04071	2.43782	0.694177	0.293957	2.05083	0.00263158	1.34309	0.123659	0.0437036	0.0671452	1.56257	0.533905	0.190529	0.163236	1.10476	0.237606	2.50461	0.0375088
	P	0.0281518	0.542191	0.909017	0.142911	0.862288	0.212081	0.729679	0.247634	0.354748	0.0436058	0.876523	0.609142	0.519527	0.835754	0.82455	0.796953	0.996743	0.690665	0.464025	0.0444151	0.118441	0.404747	0.587696	0.152124	0.959087	0.24649	0.725099	0.834406	0.79554	0.211289	0.46497	0.662476	0.686194	0.293223	0.62594	0.113514	0.846433	3	0
rs6460078	X2	0.325696	1.35483	0.338522	1.10657	0.621113	3.59941	0.057549	0.959593	0.0468884	0.00348655	2.426	9.29779	0.782151	0.928897	0.633352	0.0130596	2.96646	2.27427	0.00283916	0.196229	0.676367	0.584203	1.23064	1.82904	0.639038	0.80903	2.26525	7.47674	0.586917	1.88544	2.27079	0.141604	0.336728	0.0854403	2.37098	0.33577	1.23511
	P	0.568205	0.244435	0.560684	0.292829	0.430634	0.0578002	0.810413	0.327289	0.828569	0.952915	0.119337	0.00229431	0.376484	0.33515	0.426128	0.909017	0.0850078	0.131537	0.957506	0.657782	0.41084	0.44467	0.267284	0.176241	0.424059	0.368407	0.132305	0.00625012	0.443614	0.169717	0.131833	0.706692	0.561724	0.770056	0.12361	0.562281	0.266415	2	0
rs2267708	X2	0.419443	0.85924	0.12464	4.82916	3.84678	0.242964	0.390372	0.370941	0.023579	0.46987	0.670067	0.294393	0.0683688	0.712721	0.0491496	0.205243	0.426445	0.955535	6.12185	2.8507	1.47956	0.351382	0.533764	3.34207	0.233386	0.0132522	3.12455	1.05786	0.220365	3.52391	1.78129	0.0100688	1.41621	0.117346	0.229288	1.40713	0.614173
	P	0.517215	0.353952	0.724056	0.0279823	0.0498416	0.622073	0.532104	0.542492	0.877961	0.493047	0.413028	0.587419	0.793727	0.398542	0.82455	0.650521	0.513738	0.328314	0.0133521	0.0913343	0.223843	0.553332	0.465029	0.0675295	0.629025	0.908351	0.0771214	0.303705	0.638762	0.0604896	0.181992	0.920072	0.234029	0.731931	0.632053	0.235533	0.433221	3	0
rs937002	X2	4.3075	0.0301163	0.836187	0.267056	0.00239876	0.237996	0.123122	2.55857	0.190988	0.452498	1.04311	0.745252	0.0704126	1.09791	0.591833	0.338304	0.0130596	0.0494847	4.85611	1.03732	1.18654	0.0586375	0.188831	2.64134	0.345502	0.387464	0.038781	0.106354	0.027305	0.119757	0.0432705	0.227178	0.318368	0.0333783	1.40009	2.64134	0.0688303
	P	0.0379446	0.862227	0.36049	0.605314	0.960938	0.625657	0.725673	0.109698	0.662096	0.501151	0.307099	0.387984	0.790737	0.294725	0.441711	0.56081	0.909017	0.823962	0.0275483	0.308447	0.276029	0.808663	0.663891	0.104115	0.556671	0.533635	0.843883	0.744334	0.868753	0.729298	0.835217	0.633624	0.57259	0.855036	0.236708	0.104115	0.793047	2	0
rs4469483	X2	0.15636	1.20183	0.570235	1.91752	1.14783	0.62929	7.0772	0.326527	0.00396825	1.83203	0.207025	0.633634	0.289801	2.90159	0.695123	1.79758	1.12175	0.0215887	0.00657446	0.0342943	6.2774	1.55273	0.0888052	0.313705	0.00116957	0.603824	0.123659	2.45038	0.0814505	0.0387797	0.0621252	0.0523559	2.39687	0.354593	0.478901	3.62875	8.10904
	P	0.69253	0.272957	0.450166	0.16613	0.284005	0.427616	0.00780708	0.567711	0.949771	0.175888	0.649109	0.426026	0.590348	0.0884923	0.404427	0.180005	0.289542	0.883186	0.935376	0.853082	0.0122287	0.212733	0.765702	0.575416	0.972718	0.437123	0.725099	0.117497	0.775341	0.843886	0.803168	0.819013	0.121578	0.551525	0.48892	0.0567893	0.0044045	3	0
rs11785007	X2	0.405711	2.16974	1.06629	4.08825	0.843292	0.858924	4.31263	0.00985796	0.00303815	0.0510981	0.0170947	0.104236	0.752869	1.22674	4.19594	0.00734602	0.0714661	0.0215887	0.897776	2.42811	0.00296638	0.234556	1.79769	0.180902	2.11253	0.0452253	2.2936	0.227178	3.8191	0.579121	3.77798	3.02543	0.497465	0.00408868	1.83271	0.0452253	1.07312
	P	0.524154	0.14075	0.301784	0.0431823	0.358457	0.35404	0.0378305	0.92091	0.956043	0.821163	0.895976	0.746804	0.385569	0.268042	0.0405209	0.931698	0.789214	0.883186	0.343379	0.119177	0.956565	0.628166	0.179992	0.670599	0.146098	0.83159	0.129908	0.633624	0.0506715	0.446657	0.0519313	0.0819686	0.480616	0.949016	0.175808	0.83159	0.300243	3	0
rs2570703	X2	0.950222	0.906999	5.45967	0.686086	0.968257	2.89275	0.0327034	3.49202	0.000387942	0.379645	0.349632	1.87049	1.5188	0.844452	2.01966	1.83058	0.205243	0.10005	0.311717	0.110379	1.61962	0.234745	0.876684	0.290295	0.0625557	0.720429	3.31105	0.374668	0.946062	0.471709	0.466708	1.61127	0.0739582	0	0.2254	3.13143	0.740441
	P	0.329663	0.340912	0.0194604	0.407499	0.325115	0.0889788	0.856492	0.0616654	0.984286	0.537793	0.554322	0.171419	0.217801	0.358126	0.155274	0.176059	0.650521	0.75177	0.576628	0.739713	0.203144	0.628028	0.349111	0.590031	0.802501	0.396003	0.0688155	0.540471	0.330724	0.492202	0.494505	0.204313	0.785659	1	0.634956	0.0767963	0.38952	1	0
rs1293288	X2	0.992103	0.241111	0.0650702	0.0279703	0.0149967	0.0100244	0.113278	2.58686	0.000992017	0.858924	1.80995	1.63355	5.19054	0.858245	0.120242	0.426445	4.34968	0.0926031	5.80757	3.38885	2.94607	2.25249	0.942783	0.394884	0.177303	1.4164	0.123659	2.45038	5.47389	0.0353344	0.0641576	0.479382	1.15845	1.28749	0.00161569	4.14967	0.0147883
	P	0.319229	0.623405	0.798655	0.867179	0.902534	0.920248	0.736443	0.107754	0.974874	0.35404	0.178515	0.201213	0.0227102	0.35423	0.728772	0.513738	0.037016	0.760894	0.0159573	0.0656385	0.0860869	0.133399	0.331563	0.529744	0.673702	0.233996	0.725099	0.117497	0.0193026	0.850897	0.800041	0.488702	0.281788	0.256511	0.967937	0.0416426	0.90321	5	0
rs10503926	X2	0.0412315	5.86155	2.27427	2.49243	0.085196	0.542868	0.663514	6.00814	5.34114	1.44351	2.49735	0.745252	0.103089	1.22674	0.670067	0.305846	0.252013	2.95373	1.13573	1.13955	2.03104	1.61619	0.366817	0.0789422	1.03949	4.08559	2.07189	0.00161105	0.165517	0.4153	0.587286	1.14204	0.0334787	1.87743	0.76798	2.01742	0.382135
	P	0.839092	0.0154752	0.131537	0.114395	0.770376	0.461247	0.415322	0.0142401	0.0208278	0.229572	0.114038	0.387984	0.748154	0.268042	0.413028	0.580241	0.615661	0.0856794	0.286557	0.285748	0.154115	0.203624	0.544744	0.778736	0.307941	0.0432504	0.150035	0.967983	0.684127	0.519291	0.443471	0.285221	0.85482	0.170627	0.380843	0.155504	0.536463	4	0
rs2380437	X2	2.85135	0.371493	0.26656	0.0100722	0.00260281	0.0917686	0.0237301	4.24622	5.40436	0.0633006	0.546115	2.94189	1.10196	0.412821	0.0654472	2.86886	1.49572	0.000266794	0.149808	0.258402	0.249255	1.91105	0.223994	0.925431	0.0421041	0.0604336	0.01064	0.00219315	3.89212	0.185594	0.367499	0.49817	0.0213996	1.94063	0.314086	0.394679	0.329826
	P	0.0912974	0.542191	0.605649	0.920058	0.959311	0.761941	0.877574	0.0393378	0.0200865	0.801353	0.45991	0.0863095	0.293837	0.520541	0.798085	0.0903088	0.221332	0.986968	0.698719	0.61122	0.6176	0.166847	0.636013	0.336053	0.837421	0.805812	0.917844	0.962648	0.048513	0.66661	0.544371	0.480305	0.883696	0.1636	0.575183	0.52985	0.565761	3	0
rs9297731	X2	0.130486	0.114661	0.00239876	0.241812	3.56432	8.15014	2.10296	0.360121	0.134097	1.3228	0.00206813	0.537745	0.00748515	6.00491	0.375075	0.836187	0.673671	0.397642	1.95272	0.160986	2.68753	0.0701488	1.75988	0.00320191	3.19305	0.155321	1.28749	0.364828	0.256308	0.000320625	3.75054	0.508789	4.37273	1.10476	1.17159	2.3817	0.51614
	P	0.717928	0.734899	0.960938	0.6229	0.059034	0.00430578	0.147014	0.548439	0.714221	0.250091	0.963727	0.463369	0.931056	0.0142661	0.540251	0.36049	0.411775	0.528309	0.162294	0.68825	0.101137	0.79112	0.18464	0.954875	0.0739518	0.693501	0.256511	0.545837	0.612668	0.985714	0.0527906	0.475663	0.0365184	0.293223	0.279074	0.122764	0.472493	3	0
rs6989344	X2	2.82252	1.47574	1.25516	0.924768	0.00239876	0.342615	1.88053	0.00140674	0.257936	0.817863	0.688815	4.59425	0.218268	0.514405	6.29403	1.33412	1.22335	0.00350232	0.0921011	0.436698	0.00501313	1.14383	0.289801	2.41795	0.611997	0.624364	0.0197848	1.05786	0.108397	0.00262167	0.273286	3.73119	0.940915	0.0542554	1.30654	0.0613968	4.08509
	P	0.0929503	0.224442	0.26257	0.336226	0.960938	0.558323	0.170274	0.970081	0.611542	0.365806	0.406568	0.0320793	0.640363	0.473238	0.0121145	0.248073	0.268704	0.952808	0.761523	0.508721	0.943554	0.284845	0.590348	0.119952	0.434037	0.42943	0.88814	0.303705	0.741977	0.959164	0.601136	0.0534052	0.332043	0.815817	0.253022	0.804302	0.0432632	3	0
rs12350076	X2	1.9007	0.172059	1.17458	0.227178	0.228027	2.47664	2.62508	3.37754	5.2002	2.20197	0.405354	2.29783	0.00924092	0.0617091	0.667133	0.639978	0.205243	0.621113	1.88726	2.17852	0.00316743	0.072847	0.895733	0.120608	0.177303	0.0231593	0.00562799	0.267056	0.00602362	0.207499	1.4938	0.189154	2.31136	4.53227	0.0176464	0.0539047	7.01676
	P	0.168	0.678288	0.278462	0.633624	0.63299	0.115549	0.105187	0.0660906	0.0225843	0.137835	0.524337	0.129555	0.923418	0.803815	0.414053	0.423719	0.650521	0.430634	0.169511	0.139949	0.955119	0.787236	0.343928	0.728375	0.673702	0.879043	0.940199	0.605314	0.938137	0.648735	0.221628	0.663622	0.128432	0.0332616	0.89432	0.816403	0.00807504	3	0
rs1176842	X2	0.0523061	4.78852	0.0181403	1.51095	0.158366	3.22029	0.00649038	0.620372	0.427181	0.318989	0.0942383	0.857789	0.147866	3.56655	0.00116331	0.000266794	0.117538	0.301347	0.127283	1.56919	0.114028	0.206235	0.0219163	1.29827	0.130486	2.05083	1.35207	0.0197353	0.191996	0.225866	0.0220566	0.227178	0.00051254	0.00208599	2.73185	0.059478	0.320963
	P	0.819098	0.02865	0.89286	0.218994	0.690665	0.0727309	0.93579	0.430909	0.513375	0.572216	0.758857	0.354358	0.700583	0.0589548	0.972792	0.986968	0.73172	0.583039	0.721266	0.210325	0.735604	0.649735	0.88231	0.25453	0.717928	0.152124	0.244917	0.888279	0.661261	0.634606	0.881937	0.633624	0.981938	0.963571	0.098365	0.807323	0.57103	1	0
rs4487849	X2	3.2091	0.138735	0.00999872	0.479382	0.877369	0.858924	0.136005	0.214664	0.000992017	1.85136	0.486265	0.000407203	3.68167	0.127269	1.96082	2.75261	0.0495165	0.389996	5.06024	0.0702563	0.507051	0.357387	0.257623	0.0604336	3.94301	5.50887	0.098694	0.0850509	4.5767	0.516383	0.804642	4.03444	0.421969	0.266351	5.24216	0.12299	2.12365
	P	0.0732298	0.709542	0.920349	0.488702	0.348923	0.35404	0.712285	0.643136	0.974874	0.173625	0.485598	0.9839	0.0550136	0.721281	0.161426	0.097096	0.823907	0.532301	0.0244809	0.790964	0.476418	0.549961	0.611758	0.805812	0.0470666	0.0189203	0.753403	0.770566	0.0324096	0.472389	0.369709	0.0445804	0.515956	0.60579	0.0220459	0.725814	0.145041	6	0
rs825411	X2	4.09716	0.85924	5.58446	3.3664	0.212705	0.129178	0.00169544	1.62619	0.308171	0.0158344	0.27766	0.155723	1.59285	5.67446	0.31671	0.0322539	0.288051	3.47139	0.0515478	0.0655269	0.516862	0.430107	1.11033	1.03751	0.00308846	2.1815	1.44068	0.173415	3.1354	0.0749141	0.528132	0.0144992	1.29716	0.0854403	0.0176464	0.951631	0.417739
	P	0.0429552	0.353952	0.0181205	0.0665389	0.644656	0.719286	0.967156	0.202231	0.578805	0.899863	0.598239	0.693126	0.20692	0.0172136	0.573592	0.857471	0.591472	0.0624388	0.820392	0.797964	0.472183	0.511937	0.292009	0.308402	0.955681	0.139679	0.230029	0.677095	0.0766096	0.784312	0.467393	0.904156	0.254732	0.770056	0.89432	0.329304	0.518067	3	0
rs4750494	X2	1.9007	1.43485	0.448028	1.17101	0.00734602	0.158584	0.184608	2.60106	0.00396825	0.354746	0.117629	0.0849537	2.04062	0.00403274	1.81505	0.745145	0.0175948	1.25516	1.86821	1.99542	0.0751505	0.0857393	0.240356	1.25421	0.721114	1.53009	0.144232	0.406184	0.416666	0.110179	0.0882245	1.36142	0.171639	0.501254	0.010383	0.0268591	0.306939
	P	0.168	0.230974	0.503273	0.279193	0.931698	0.690464	0.667443	0.106792	0.949771	0.551438	0.731621	0.770693	0.153147	0.949365	0.177904	0.388018	0.894474	0.26257	0.17168	0.157775	0.78398	0.769665	0.623949	0.262749	0.395779	0.216099	0.70411	0.523913	0.518605	0.739941	0.766447	0.243292	0.678659	0.47895	0.918838	0.86982	0.579564	0	0
rs7127767	X2	1.94215	0.0195096	0.0300894	1.11135	0.212705	0.0633006	0.0477026	1.2973	6.56934	0.0917686	4.02667	1.55	0.0624699	0.592218	0.120242	0.00239924	1.70574	0.250372	0.133983	5.1335	0.00296638	0.206235	0.271467	1.04918	1.04385	0.523957	0.0317447	1.11362	0.649906	0.471709	0.450618	0.141604	0.0303277	6.6746	0.829625	1.04973	0.00471767
	P	0.163435	0.888915	0.862288	0.29179	0.644656	0.801353	0.82711	0.254707	0.0103751	0.761941	0.0447861	0.213135	0.802634	0.441563	0.728772	0.960934	0.191539	0.616814	0.714338	0.0234684	0.956565	0.649735	0.602349	0.305695	0.306928	0.469159	0.858589	0.291296	0.420146	0.492202	0.502042	0.706692	0.861749	0.00977963	0.362381	0.30557	0.94524	4	0
rs471234	X2	0.00221125	3.84054	0.00239876	0.260185	1.1522	0.849672	0.363984	0.0578319	0.0419134	0.0740549	0.120242	0.455448	0.163022	1.57067	0.1802	0.148908	5.01174	0.727785	2.99485	0.722195	0.749918	2.83068	0.0024988	0.144948	1.46412	2.08118	0.151442	1.94129	0.0166667	5.77418	0.125155	0.0907221	0.767359	0.365841	1.09413	0.624364	0.0841524
	P	0.962494	0.0500274	0.960938	0.609993	0.283089	0.356645	0.546302	0.809956	0.837785	0.785522	0.728772	0.499759	0.686389	0.21011	0.671202	0.699581	0.0251759	0.393602	0.0835296	0.395425	0.386502	0.0924794	0.960132	0.70341	0.226276	0.149124	0.697162	0.163529	0.897279	0.0162633	0.723509	0.763261	0.381035	0.54528	0.295559	0.42943	0.771747	2	0
rs508485	X2	0.325696	0.0195096	0.843292	0.202387	0.117538	0.0633006	0.533622	0.0376942	3.78275	0.0185133	0.0561013	0.0101793	2.14065	0.0617091	0.0395844	0.843292	1.05379	4.45239	0.570373	0.0655269	1.3216	1.04881	0.0161015	0.0915336	0.642697	1.34309	1.96383	0.767635	2.01513	4.67792	0.039599	0.044171	1.41306	1.02271	0.00519782	3.30108	0.11492
	P	0.568205	0.888915	0.358457	0.652801	0.73172	0.801353	0.465088	0.846058	0.0517836	0.891771	0.812768	0.919636	0.143441	0.803815	0.842295	0.358457	0.304636	0.0348524	0.450111	0.797964	0.250305	0.305782	0.899026	0.762236	0.422736	0.24649	0.161104	0.38095	0.155738	0.0305528	0.842267	0.833536	0.234549	0.311878	0.942526	0.0692342	0.734611	2	0
rs560476	X2	0.0170196	1.20183	2.13495	3.05432	0.124664	0.0740549	0.00115699	0.20257	6.93915	0.513033	1.19136	3.09765	0.00924092	0.205994	1.42052	0.836187	0.085196	4.24065	2.67516	8.27731	1.37219	0.0329838	0.782151	0.190999	2.04472	0.409529	0.354593	0.36107	0.0880189	0.041664	0.450618	0.0144992	0.0710399	3.67996	0.0891809	3.47936	0.0017357
	P	0.896203	0.272957	0.143975	0.0805225	0.72403	0.785522	0.972865	0.652654	0.00843291	0.473829	0.275056	0.0784052	0.923418	0.649925	0.233317	0.36049	0.770376	0.039467	0.101925	0.00401436	0.241437	0.855885	0.376484	0.662087	0.152735	0.522209	0.551525	0.547913	0.766711	0.838262	0.502042	0.904156	0.789829	0.0550703	0.765221	0.0621386	0.966768	3	0
rs623052	X2	2.82252	1.25811	0.0300894	1.84126	4.5491	0.0261591	0.0205227	0.443949	0.0803536	0.53533	1.4115	0.00265927	1.52354	1.21024	0.908417	0.106609	0.877369	5.24419	0.019321	0.0565932	1.56919	0.143161	2.24616	2.46409	1.53158	1.25503	0.198405	3.83523	0.574814	0.516383	0.435046	0.38705	3.03077	0.00208599	2.66737	1.40713	1.33991
	P	0.0929503	0.26201	0.862288	0.174803	0.032936	0.871512	0.886087	0.505223	0.776819	0.464375	0.234807	0.958873	0.217084	0.271285	0.340535	0.744038	0.348923	0.0220201	0.88945	0.811964	0.210325	0.705158	0.133946	0.116475	0.215875	0.262594	0.656011	0.0501861	0.448352	0.472389	0.509523	0.533854	0.0816993	0.963571	0.102425	0.235533	0.24705	2	0
rs431951	X2	0.00221125	0.723813	0.955535	0.181871	0.10005	0.498434	1.2442	0.326527	0.023579	0.692923	0.319261	0.00314184	1.11033	0.976292	0.0010379	0.570122	0.00734602	0.288051	0.893816	0.00759381	0.888615	3.08788	1.63463	0.80903	3.09463	1.4164	0.776998	0.924768	0.155509	9.29451	0.892182	0.101013	1.67007	0.0542554	0.0616111	1.40768	0.329826
	P	0.962494	0.394896	0.328314	0.66977	0.75177	0.480189	0.264663	0.567711	0.877961	0.405172	0.572052	0.9553	0.292009	0.323116	0.974299	0.450211	0.931698	0.591472	0.344445	0.930558	0.345853	0.0788774	0.201064	0.368407	0.0785508	0.233996	0.378061	0.336226	0.693325	0.00229842	0.344887	0.750618	0.19625	0.815817	0.803967	0.235441	0.565761	1	0
rs2662800	X2	0.194159	0.0562017	2.34874	0.479382	0.0130596	0.258383	0.0584416	1.21712	0.134097	0.0332256	1.72042	0.394154	2.32451	0.817206	1.95276	0.205243	0.00239876	1.17458	0.221489	0.214409	0.0864982	0.00280596	0.0605627	0.552571	0.611997	0.10744	0.290803	0.996851	0.785569	0.0922215	0.11067	1.11135	0.17658	0.0141042	0.0616111	0.118717	0.817666
	P	0.659478	0.812603	0.125384	0.488702	0.909017	0.611233	0.808976	0.269927	0.714221	0.855364	0.189638	0.530124	0.127351	0.365998	0.16229	0.650521	0.960938	0.278462	0.637908	0.643333	0.768677	0.957755	0.805609	0.457269	0.434037	0.743078	0.589706	0.318074	0.375443	0.761372	0.739383	0.29179	0.674329	0.905465	0.803967	0.73043	0.365863	0	0
rs12819145	X2	0.0772992	3.64396	0.0661995	0.0680821	0.212705	0.242964	6.46253	0.326527	0.190988	1.83794	2.426	3.1931	0.909405	8.07044	0.0874487	0.00260281	0.0210199	0.621113	0.44525	0.843893	0.784906	1.78727	1.79769	0.409529	0.582665	0.80903	1.44068	0.0907221	0.00682593	2.73688	2.30741	0.154803	0.845496	1.76638	0.424896	0.581949	5.24051
	P	0.780991	0.056273	0.796953	0.79415	0.644656	0.622073	0.0110173	0.567711	0.662096	0.175193	0.119337	0.0739495	0.340272	0.00449933	0.767446	0.959311	0.884725	0.430634	0.504599	0.358286	0.375645	0.181259	0.179992	0.522209	0.44527	0.368407	0.230029	0.763261	0.934154	0.098056	0.128758	0.693987	0.35783	0.183831	0.514504	0.445549	0.0220668	3	0
rs4942486	X2	1.58496	0.114661	0.745145	2.26566	0.123203	0.0740549	1.29639	0.946677	3.87507	1.12984	3.28836	0.026789	0.277512	1.21024	2.27161	1.57512	3.0372	0.955535	7.04849	0.0655269	1.07838	2.19982	1.75988	0.0539326	0.15636	0.720429	0.198405	3.82214	0.560374	0.0798021	0.273286	0.961323	0.995763	3.14046	0.0437108	0.581949	0.192841
	P	0.208048	0.734899	0.388018	0.132269	0.725587	0.785522	0.254874	0.330567	0.0490083	0.287811	0.0697726	0.869988	0.598337	0.271285	0.131763	0.209465	0.0813762	0.328314	0.0079332	0.797964	0.29906	0.138027	0.18464	0.816356	0.69253	0.396003	0.656011	0.0505795	0.45411	0.777566	0.601136	0.326854	0.318338	0.0763725	0.834393	0.445549	0.660563	2	0
rs4942242	X2	0.405711	0.0301163	0.052241	0.0907221	0.791637	8.26758	1.00508	0.854653	1.47998	0.0100244	0.291639	0.101405	0.332714	1.09537	0.191593	0.0495165	0.653106	0.262479	0.0921011	0.00501313	0.196229	0.161152	0.942783	0.0343539	1.19903	1.37687	0.0317447	0.38705	0.00603555	0.00524015	2.47856	0.498092	0.690137	2.341	0.145174	3.80652e-06	0.303171
	P	0.524154	0.862227	0.819209	0.763261	0.373605	0.00403594	0.316084	0.355239	0.223777	0.920248	0.589172	0.750151	0.564065	0.295285	0.661594	0.823907	0.419004	0.608422	0.761523	0.943554	0.657782	0.688098	0.331563	0.852956	0.273517	0.240635	0.858589	0.533854	0.938076	0.942292	0.115408	0.480339	0.406118	0.126009	0.703191	0.998443	0.581901	1	0
rs9542974	X2	0.723691	0.424876	0.288051	0.0556062	0.731124	0.0570138	0.0926282	0.0643747	2.90618	5.2911	1.80995	0.00727101	0.0559833	0.0018489	2.56432	2.34874	0.0057011	1.12175	0.0048318	2.03104	0.110379	0.0503976	0.479049	0.0539047	6.85583	0.134539	0.151442	0.202387	0.158734	0.00524015	0.0424141	2.25205	0.845496	2.45406	0.0374831	0.0132522	0.261419
	P	0.394936	0.514514	0.591472	0.81358	0.392519	0.81128	0.760862	0.799711	0.0882407	0.0214346	0.178515	0.932047	0.812961	0.965702	0.1093	0.125384	0.939812	0.289542	0.944583	0.154115	0.739713	0.822373	0.488853	0.816403	0.00883527	0.713772	0.697162	0.652801	0.690325	0.942292	0.836832	0.133437	0.35783	0.117221	0.846485	0.908351	0.609147	2	0
rs9544749	X2	3.19305	0.00517773	0.117538	1.59432	0.0175948	1.25293	0.00649038	2.55857	0.230965	0.542868	0.342817	0.104236	0.479049	0.0713367	0.379241	0.00734602	2.39907	1.49572	0.795528	0.676367	0.0600693	0.0357895	1.20095	2.88815	0.00263158	1.04918	0.206851	2.68618	0.0126929	0.0610993	1.20829	1.11362	0.0175508	0.0854403	0.0128776	0.00237913	3.1892
	P	0.0739518	0.942637	0.73172	0.20671	0.894474	0.262993	0.93579	0.109698	0.630809	0.461247	0.558207	0.746804	0.488853	0.7894	0.538009	0.931698	0.121407	0.221332	0.372434	0.41084	0.806386	0.849951	0.273132	0.0892331	0.959087	0.305695	0.649247	0.101222	0.910298	0.804767	0.271671	0.291296	0.894605	0.770056	0.90965	0.961098	0.0741261	0	0
rs7326317	X2	1.61743	1.49641	0.0630048	2.64248	0.275144	0.158584	0.267688	3.66745	0.401889	0.46987	0.145057	0.0239334	3.58391	1.29387	0.0010379	0.299491	0.237875	0.00239924	0.0963676	0.0126696	0.470935	0.00091792	5.32285	1.77252	0.592103	0.000643305	2.8649	0.190529	1.1251	0.788702	4.53982	0.13657	0.180649	0.0333783	2.63383	0.483082	0.00304412
	P	0.20345	0.221224	0.801808	0.104041	0.599902	0.690464	0.604887	0.055485	0.526115	0.493047	0.703305	0.877055	0.0583418	0.255337	0.974299	0.584202	0.625745	0.960934	0.756233	0.91038	0.492557	0.97583	0.0210475	0.183071	0.441607	0.979765	0.0905314	0.662476	0.288822	0.374493	0.0331151	0.711715	0.670816	0.855036	0.104609	0.48703	0.956	2	0
rs7983579	X2	6.08408	0.0757182	0.639978	0.295436	1.74326	2.14137	0.363984	0.443949	0.190988	0.0432922	0.000229788	0.394154	0.837514	0.450297	0.0093464	2.43081	2.14364	0.338522	0.093686	0.258402	0.471083	0.705538	3.03424	1.00567	0.941684	0.180902	0.689047	0.0680821	1.50895	1.46506	2.90679	0.481909	1.46932	8.34367e-05	0.0300117	0.458398	0.382135
	P	0.0136405	0.783186	0.423719	0.586758	0.186727	0.143374	0.546302	0.505223	0.662096	0.835176	0.987906	0.530124	0.360109	0.502194	0.922983	0.118972	0.143162	0.560684	0.759542	0.61122	0.492489	0.400929	0.0815246	0.315943	0.331845	0.670599	0.406489	0.79415	0.219299	0.226127	0.0882073	0.487559	0.225453	0.992712	0.862464	0.498373	0.536463	1	0
rs4773029	X2	0.970934	0.85924	0.0130596	0.479382	2.43129	0.0100244	1.43872	0.398145	0.00396825	0.111382	0.546115	0.992294	5.19054	1.52421	0.0395844	0.285864	0.558183	0.570122	0.573878	2.81401	0.514254	0.348489	1.67917	0.0231593	0.0170196	3.76104	0.227291	1.20877	6.74339	0.00801313	1.30095	0.297856	0.530903	0.212799	4.59162	0.0648359	0.907967
	P	0.324447	0.353952	0.909017	0.488702	0.118935	0.920248	0.230346	0.528049	0.949771	0.738576	0.45991	0.319182	0.0227102	0.216983	0.842295	0.592883	0.454993	0.450211	0.448722	0.0934445	0.473303	0.55497	0.195034	0.879043	0.896203	0.05246	0.63354	0.271576	0.00940955	0.928672	0.25404	0.58523	0.466228	0.644582	0.0321286	0.79901	0.340654	3	0
rs7142477	X2	0.753088	0.0395777	0.955535	0.227178	1.83058	1.03877	0.47508	0.262022	1.13002	0.313416	0.120242	0.0101793	6.72694	1.1857	1.87749	0.450763	3.51713	0.175188	8.00496	0.0200528	0.399157	1.28879	0.00332678	2.50363	1.13788	2.2997	0.198405	3.17231	4.68981	0.0541642	0.00213737	0.227254	0.177614	0.713944	0.398813	0.552571	0.537736
	P	0.3855	0.842308	0.328314	0.633624	0.176059	0.308108	0.490659	0.608734	0.287771	0.575592	0.728772	0.919636	0.00949672	0.276198	0.170619	0.501973	0.0607375	0.675542	0.00466494	0.88739	0.527525	0.256271	0.954005	0.113585	0.286101	0.129399	0.656011	0.0748964	0.0303419	0.815969	0.963126	0.633567	0.673432	0.398138	0.527703	0.457269	0.463372	3	0
rs11159161	X2	1.53158	0.0562017	0.0215887	0.0437036	1.22335	0.0933727	0.0926282	0.000588975	2.41851	9.68141	0.000291294	0.0239334	0.0016304	0.0252087	1.35799	0.530752	0.72764	0.00350232	0.212543	0.14133	0.0864982	0.325447	3.09507	0.338034	0.64589	0.204922	3.31932	5.2713	9.2477	3.18096	3.90858	7.70517	3.48857	4.78852	13.9865	1.42044	3.94991
	P	0.215875	0.812603	0.883186	0.834406	0.268704	0.759932	0.760862	0.980638	0.119909	0.00186141	0.986383	0.877055	0.967792	0.873848	0.243886	0.466291	0.393649	0.952808	0.644782	0.706962	0.768677	0.568352	0.0785296	0.560966	0.421586	0.650777	0.0684701	0.0216798	0.00235792	0.0745008	0.0480402	0.00550629	0.0617938	0.02865	0.000184126	0.233331	0.0468739	8	1
rs7167880	X2	2.51536	0.0195096	0.814887	0.688083	0.773588	0.0055428	1.0195	0.370941	0.023579	0.313416	0.00206813	0.544109	0.813058	3.27562	0.546115	0.301347	1.32078	0.301347	3.09177	0.201314	1.57143	0.0623599	1.57617	1.4164	1.46412	3.22885	0.528182	2.50053	1.32923	7.94047	2.15301	0.628412	0.512308	0.0608255	0.944972	1.45116	0.898869
	P	0.112742	0.888915	0.366679	0.406817	0.379109	0.940652	0.312638	0.542492	0.877961	0.575592	0.963727	0.460735	0.367218	0.0703163	0.45991	0.583039	0.250452	0.583039	0.078689	0.653663	0.209999	0.802804	0.209313	0.233996	0.226276	0.0723515	0.467372	0.113808	0.248943	0.00483413	0.142291	0.427938	0.474141	0.805196	0.331002	0.228342	0.343085	1	0
rs9672254	X2	1.37701	1.25811	0.0057011	0.00219281	0.567043	1.3228	1.92499	0.0477068	0.750412	5.93229e-05	2.3557	0.907974	0.906306	0.114289	0.142185	0.106609	0.49935	1.22335	0.00105283	0.0180526	0.0221743	0.00280823	0.198957	0.026873	1.36701	0.020308	1.28749	0.108564	0.785967	0.276831	0.323587	0.399634	0.0245657	1.5208	8.08958	0.541123	0.890347
	P	0.24061	0.26201	0.939812	0.962651	0.451436	0.250091	0.165307	0.827103	0.386346	0.993855	0.124825	0.340653	0.341096	0.735313	0.706119	0.744038	0.479786	0.268704	0.974115	0.893118	0.881624	0.957738	0.655564	0.869786	0.242327	0.88668	0.256511	0.741785	0.375323	0.598786	0.56946	0.527278	0.875454	0.217499	0.00445205	0.461968	0.345383	1	0
rs12925084	X2	2.71677	0.0562017	0.085196	0.276015	1.25516	0.936722	0.057549	0.190828	0.474716	0.498434	0.0491496	0.026789	0.429822	1.12944	0.291639	0.00239876	0.495668	0.0494847	8.58823e-05	0.00501313	0.801075	0.234556	0.113203	0.059478	0.0421041	0.587916	0.914861	0.099909	0.0671452	0.0576582	0.00285853	0.00362482	2.83007	1.00962	0.580977	0.624364	0.0424595
	P	0.0992988	0.812603	0.770376	0.599325	0.26257	0.333122	0.810413	0.662228	0.490826	0.480189	0.82455	0.869988	0.512076	0.287895	0.589172	0.960938	0.48141	0.823962	0.992606	0.943554	0.370772	0.628166	0.736527	0.807323	0.837421	0.443226	0.338828	0.751939	0.79554	0.810236	0.957361	0.951991	0.0925141	0.314994	0.44593	0.42943	0.836746	0	0
rs10852588	X2	1.76203	0.723813	1.25516	0.00342772	0.621113	1.44351	1.23996	0.002575	0.12005	0.513033	0.0930742	0.00265927	0.0559833	0.32881	0.31671	0.567043	0.773588	0.0210199	0.0134172	3.24998	0.399846	0.143161	9.24163e-05	0.021987	3.31028	0.29631	0.215473	1.88066	0.451795	2.49706	0.466708	0.688083	0.517554	0.0141042	5.54642	0.00877808	2.54212
	P	0.184372	0.394896	0.26257	0.953313	0.430634	0.229572	0.265479	0.959529	0.728981	0.473829	0.760305	0.958873	0.812961	0.566361	0.573592	0.451436	0.379109	0.884725	0.907785	0.0714245	0.527169	0.705158	0.99233	0.882122	0.0688478	0.586205	0.642511	0.170259	0.501484	0.114059	0.494505	0.406817	0.471887	0.905465	0.0185185	0.925354	0.110846	1	0
rs12934069	X2	0.427792	0.33138	0.0181403	9.06266	0.475759	0.14049	0.184608	0.0643747	0.0695798	3.03892	0.299881	0.865745	0.0333638	1.05913	0.207025	0.00326686	2.04086	1.66592e-05	1.47931	3.53073	0.0655269	4.44686	0.429822	2.66679	0.233386	2.81783	1.26632	4.19729	0.00953607	3.86859	0.714946	1.11135	0.00330278	0.22998	0.900032	0.0231593	0.873425
	P	0.513074	0.564847	0.89286	0.00260883	0.49035	0.707794	0.667443	0.799711	0.79195	0.0812901	0.583957	0.352136	0.855067	0.303414	0.649109	0.954421	0.153123	0.996743	0.223883	0.0602411	0.797964	0.0349655	0.512076	0.102463	0.629025	0.0932226	0.260457	0.0404886	0.922208	0.0491979	0.397807	0.29179	0.954171	0.631538	0.342773	0.879043	0.350009	4	0
rs10451160	X2	0.0236842	0.138735	0.791637	0.344622	0.00350232	1.71443	0.541387	1.1879	0.0695798	0.242964	1.87749	0.865745	0.782151	0.283358	0.291639	0.052241	2.17086	0.858627	0.0921011	1.67592	0.14133	0.150897	0.511521	0.394884	0.0934333	0.000643305	0.0225108	1.05786	2.16716	1.93078	2.18801	0.0556062	0.0303277	0.0422421	0.0399101	0.00466623	2.75481
	P	0.877691	0.709542	0.373605	0.557173	0.952808	0.190412	0.461859	0.275754	0.79195	0.622073	0.170619	0.352136	0.376484	0.594508	0.589172	0.819209	0.140648	0.354123	0.761523	0.195467	0.706962	0.69768	0.474481	0.529744	0.759857	0.979765	0.880736	0.303705	0.140987	0.164673	0.139089	0.81358	0.861749	0.837159	0.841657	0.945539	0.0969623	0	0
rs447205	X2	0.844825	2.58707	1.32078	0.0197353	0.16493	0.0332256	0.123122	4.86753e-06	0.12005	0.0100244	0.0170947	0.114685	1.56251	0.0827616	0.31671	1.25516	0.00260281	0.12464	0.470236	0.649847	1.15157	4.88261	0.0888052	1.53009	0.179174	0.0336345	1.99176	0.0197353	5.43693	0.0749141	0.748813	0.660623	0.589816	0.0608255	0.94755	1.40768	0.309402
	P	0.358021	0.107739	0.250452	0.888279	0.684658	0.855364	0.725673	0.99824	0.728981	0.920248	0.895976	0.734873	0.211299	0.773589	0.573592	0.26257	0.959311	0.724056	0.492879	0.420168	0.283221	0.0271286	0.765702	0.216099	0.672084	0.854487	0.158157	0.888279	0.0197153	0.784312	0.386852	0.41634	0.44249	0.805196	0.330344	0.235441	0.578048	2	0
rs879628	X2	0.0421041	0.0362804	1.66592e-05	0.076171	4.24065	0.0185133	2.42025	0.443949	0.474716	0.181633	3.91965	0.598332	0.125168	0.0617091	0.75979	0.0322747	0.389996	2.74639	0.00105283	0.308903	0.0565932	2.79912	0.0207925	0.785288	0.427792	1.69878	0.0317447	0.0228555	0.0218278	1.02708	0.0220566	2.79703	3.21764	3.2711	0.277985	0.524297	0.0922584
	P	0.837421	0.848938	0.996743	0.782555	0.039467	0.891771	0.119776	0.505223	0.490826	0.669973	0.0477249	0.439215	0.723496	0.803815	0.383394	0.857426	0.532301	0.0974742	0.974115	0.578354	0.811964	0.0943163	0.885346	0.375529	0.513074	0.192448	0.858589	0.879834	0.882546	0.310846	0.881937	0.0944391	0.0728487	0.0705105	0.598025	0.469014	0.761325	2	0
rs4790519	X2	0.405711	0.0195096	0.877369	0.0761456	2.77974	1.85136	1.54822	2.80411	0.0967413	1.44351	0.0942383	0.234534	0.00269471	3.39839	0.756524	7.89698	0.0781869	0.091217	0.278992	0.464152	1.03911	5.5861	0.869495	0.581949	0.721114	0.0268591	0.038781	0.0920492	1.87078	1.21024	0.0227273	0.222033	2.88895	0.206851	2.58724	0.313705	0.880842
	P	0.524154	0.888915	0.348923	0.78259	0.0954638	0.173625	0.213399	0.094023	0.755776	0.229572	0.758857	0.628182	0.9586	0.0652602	0.384419	0.00495174	0.77977	0.762636	0.597363	0.49569	0.30803	0.0181035	0.351095	0.445549	0.395779	0.86982	0.843883	0.761588	0.171385	0.271285	0.880169	0.637495	0.0891891	0.649247	0.107728	0.575416	0.347971	2	0
rs11655774	X2	1.37291	0.201415	0.836187	4.12583	1.79211	0.936722	0.0637194	2.51254	0.180879	0.0380751	0.546115	1.24668	0.74188	1.71428	0.349632	3.56432	0.228027	0.085196	0.0113617	2.42811	0.308903	0.00779556	2.96094	1.67841	0.585545	0.0539047	0.098694	0.0916295	0.00423723	0.197961	1.8025	0.938173	1.44394	0.753098	1.25295	0.80903	2.58178
	P	0.241312	0.653581	0.36049	0.0422333	0.180669	0.333122	0.800711	0.112944	0.670619	0.845292	0.45991	0.264188	0.389059	0.190431	0.554322	0.059034	0.63299	0.770376	0.915113	0.119177	0.578354	0.929644	0.0852982	0.195135	0.444147	0.816403	0.753403	0.762116	0.948099	0.656372	0.17941	0.332748	0.229502	0.385497	0.26299	0.368407	0.1081	1	0
rs2127995	X2	0.64589	0.114661	1.82738	0.0907448	0.0714661	2.0521	0.304035	0.168397	4.12704	5.1503	0.279532	0.0163322	0.00924092	0.127269	5.94777	0.0228048	3.84601	0.052241	2.30963	0.514254	0.0221743	0.206147	0.0683688	0.0443993	1.41742	0.0539326	0.365841	6.41951	0.00276424	0.160767	0.0197665	6.26795	0.0504688	5.51092	3.22191	0.290295	0.0119292
	P	0.421586	0.734899	0.176437	0.763232	0.789214	0.151996	0.581364	0.68154	0.0422031	0.0232424	0.597008	0.898309	0.923418	0.721281	0.0147359	0.879966	0.0498644	0.819209	0.128575	0.473303	0.881624	0.649804	0.793727	0.833113	0.233829	0.816356	0.54528	0.0112873	0.95807	0.688451	0.888191	0.0122942	0.82225	0.0188981	0.0726586	0.590031	0.913027	7	0
rs980346	X2	0.639038	0.620011	0.262479	0.45928	0.0725612	0.0164841	5.96297	0.109527	3.75223	0.858924	0.0491496	0.289546	0.0624699	0.00403274	1.34917	3.0372	0.0714661	0.203439	0.616785	0.843893	2.11467	1.13376	1.52354	0.290295	0.207277	0.581949	0.0225108	0.374668	0.0166667	1.09249	1.22966	0.688083	0.367284	1.76638	0.245588	0.581949	7.84855
	P	0.424059	0.431043	0.608422	0.49796	0.787643	0.89784	0.0146094	0.740683	0.052737	0.35404	0.82455	0.590511	0.802634	0.949365	0.245423	0.0813762	0.789214	0.651959	0.432245	0.358286	0.145894	0.286975	0.217084	0.590031	0.64891	0.445549	0.880736	0.540471	0.897279	0.29592	0.267474	0.406817	0.544488	0.183831	0.620199	0.445549	0.00508614	2	0
rs12605006	X2	0.0772992	2.16974	0.49935	2.04692	0.00239876	2.89275	0.47508	1.42993	0.613827	2.98545	0.0241424	2.94189	1.14268	3.49548	1.05866	0.431791	1.27813	0.567043	2.63736	0.229713	0.0342943	1.10638	0.606343	3.00844	4.02827	5.50887	5.36505	0.0197353	0.30892	0.397298	1.14786	0.4565	0.166063	0.753098	0.175713	0.0343539	1.85066
	P	0.780991	0.14075	0.479786	0.152515	0.960938	0.0889788	0.490659	0.231775	0.43335	0.084016	0.876523	0.0863095	0.285086	0.0615364	0.303522	0.511111	0.258247	0.451436	0.104377	0.631737	0.853082	0.29287	0.436168	0.0828321	0.0447438	0.0189203	0.0205442	0.888279	0.578344	0.528488	0.283997	0.499264	0.683635	0.385497	0.675084	0.852956	0.173706	3	0
rs17533	X2	0.0772992	2.16974	0.49935	2.04692	0.00239876	2.89275	0.47508	1.42993	0.613827	2.98545	0.0241424	2.94189	1.14268	3.49548	1.05866	0.431791	1.27813	0.567043	2.63736	0.229713	0.0342943	1.10638	0.606343	3.00844	4.02827	5.50887	1.99176	0.0170165	0.00276424	0.057549	0.0683588	0.639159	1.67877	1.5208	0.0176464	1.35214	0.356372
	P	0.780991	0.14075	0.479786	0.152515	0.960938	0.0889788	0.490659	0.231775	0.43335	0.084016	0.876523	0.0863095	0.285086	0.0615364	0.303522	0.511111	0.258247	0.451436	0.104377	0.631737	0.853082	0.29287	0.436168	0.0828321	0.0447438	0.0189203	0.158157	0.896212	0.95807	0.810413	0.793742	0.424016	0.195088	0.217499	0.89432	0.244904	0.550528	2	0
rs628221	X2	1.61743	0.135728	1.66863	0.425408	1.90313	0.62929	0.0231945	0.0643747	0.474716	0.395682	0.597677	0.189204	0.455397	0.205994	0.120242	0.727785	0.475759	0.175188	0.0129098	0.837233	0.125347	0.280619	0.869495	0.215766	0.00102945	0.630546	0.162796	0.0761456	0.00953375	2.8058e-05	0.505355	0.0761456	0.192599	0.00562799	0.0935506	0.523957	0.75436
	P	0.20345	0.712566	0.196442	0.514251	0.167728	0.427616	0.878952	0.799711	0.490826	0.529328	0.439466	0.66358	0.499783	0.649925	0.728772	0.393602	0.49035	0.675542	0.909538	0.360189	0.723306	0.596296	0.351095	0.642285	0.974404	0.427155	0.686595	0.78259	0.922217	0.995774	0.477157	0.78259	0.660763	0.940199	0.759711	0.469159	0.385099	0	0
rs530913	X2	2.27085	0.723813	2.83441	0.727473	7.89698	0.235632	1.94493	1.66015	0.0803536	0.258383	0.688815	0.00314184	0.813058	9.08753	0.349632	0.464714	0.773588	4.23981	0.286382	0.214409	0.471083	0.224882	0.188831	0.523957	2.48833	1.03751	0.776998	3.05432	1.93078	1.46699	1.08097	0.108564	3.53744	0.0542554	1.00187	0.387464	3.58264
	P	0.131828	0.394896	0.0922646	0.393703	0.00495174	0.627379	0.163135	0.197583	0.776819	0.611233	0.406568	0.9553	0.367218	0.00257359	0.554322	0.495429	0.379109	0.0394866	0.592548	0.643333	0.492489	0.635345	0.663891	0.469159	0.114693	0.308402	0.378061	0.0805225	0.164673	0.225821	0.29848	0.741785	0.0599979	0.815817	0.316858	0.533635	0.0583864	3	0
rs4239719	X2	0.0128448	3.45284	0.653106	0.0100688	0.288051	1.67433	5.25919	0.206562	0.197929	0.858924	3.26091	0.0152062	1.86357	0.558181	0.395757	0.530752	0.0322747	0.74206	1.22115	1.96436	0.000210952	2.11834	0.0128671	0.409529	0.745684	0.394679	2.8649	0.00219315	0.77034	0.0749141	0.411152	0.267056	1.56257	0.520767	0.000152792	0.338034	4.93539
	P	0.909765	0.0631433	0.419004	0.920072	0.591472	0.19568	0.0218312	0.649475	0.656397	0.35404	0.0709498	0.901859	0.172213	0.454994	0.529288	0.466291	0.857426	0.389002	0.269135	0.161048	0.988412	0.145544	0.909687	0.522209	0.387846	0.52985	0.0905314	0.962648	0.380112	0.784312	0.521385	0.605314	0.211289	0.470515	0.990138	0.560966	0.0263121	2	0
rs6136874	X2	0.723691	0.00517773	0.0057011	0.00591825	0.117538	0.58921	0.976563	0.168397	0.197929	0.0171424	0.0395844	3.91217	4.76234	0.403279	3.21315	0.0121488	0.639978	1.22335	0.311717	0.0221743	1.92892	1.14383	0.00269471	2.3817	0.345502	0.66828	0.0979781	2.26566	2.84329	2.16306	0.0127396	3.17231	0.496277	0.646135	0.2254	2.51599	0.0544439
	P	0.394936	0.942637	0.939812	0.938679	0.73172	0.442725	0.323049	0.68154	0.656397	0.895832	0.842295	0.0479376	0.0290889	0.525401	0.0730486	0.912234	0.423719	0.268704	0.576628	0.881624	0.164876	0.284845	0.9586	0.122764	0.556671	0.413652	0.75427	0.132269	0.0917559	0.141363	0.910134	0.0748964	0.48114	0.421498	0.634956	0.112697	0.815504	2	0
rs2425427	X2	3.37893	0.00947724	0.228027	0.00591825	0.858627	0.258383	0.0872629	0.684497	0.31698	1.55717	2.06846	1.34589	0.00533759	4.24414	0.633352	0.836187	0.00734602	1.74326	3.29882	2.05699	0.229713	0.375706	0.231023	0.0336345	0.476666	0.0268591	0.206851	1.05786	0.484456	0.0798021	0.290103	1.01698	0.0123773	0.180492	0.0654248	0.10805	0.740441
	P	0.066035	0.922448	0.63299	0.938679	0.354123	0.611233	0.767686	0.408043	0.573428	0.212081	0.150373	0.245998	0.941759	0.039386	0.426128	0.36049	0.931698	0.186727	0.0693295	0.151509	0.631737	0.539911	0.630766	0.854487	0.489936	0.86982	0.649247	0.303705	0.486411	0.777566	0.590155	0.313236	0.911415	0.67095	0.798119	0.742375	0.38952	1	0
rs6073336	X2	0.0250241	0.371493	0.0149967	0.425408	0.450763	1.89349	1.52596	0.206618	0.0179231	0.14049	1.46184	0.530958	0.390689	0.357247	1.59746	0.448028	0.288051	1.14783	5.92829	0.470935	1.1512	0.0826923	0.00453034	2.66679	0.0412315	0.458398	3.76795	1.17101	0.462262	0.306012	0.00903789	0.4061	1.18288	0.0854403	0.721945	1.57877	5.02586
	P	0.874307	0.542191	0.902534	0.514251	0.501973	0.168809	0.21672	0.649431	0.8935	0.707794	0.226638	0.466204	0.531937	0.550039	0.206264	0.503273	0.591472	0.284005	0.0148997	0.492557	0.283297	0.773681	0.946337	0.102463	0.839092	0.498373	0.0522437	0.279193	0.496569	0.580138	0.924261	0.523955	0.276771	0.770056	0.395507	0.208938	0.0249715	2	0
rs4539869	X2	0.0421041	1.20183	1.64238	1.91752	0.12464	0.0158344	0.876648	0.0238516	2.27369	0.181633	1.70947	1.63355	3.37828	2.1333	0.0499935	0.558183	0.123203	0.0827926	2.32372	0.296643	1.27124	2.30581	0.455397	0.0604336	0.0055975	0.541123	0.501254	0.00251725	0.849021	1.44145	1.10978	0.425408	0.0315648	1.94063	2.44356	0.624609	0.0805142
	P	0.837421	0.272957	0.199999	0.16613	0.724056	0.899863	0.349121	0.877263	0.131587	0.669973	0.191054	0.201213	0.0660609	0.14413	0.823075	0.454993	0.725587	0.773548	0.127415	0.585994	0.259534	0.128891	0.499783	0.805812	0.940361	0.461968	0.47895	0.959985	0.35683	0.229905	0.29213	0.514251	0.858986	0.1636	0.118008	0.42934	0.776602	0	0
rs2826399	X2	0.373692	2.58707	0.791637	0.0279703	0.12464	0.550813	0.663514	1.08901	0.401889	0.316238	0.908417	1.25671	1.24409	0.712721	0.191593	0.0215887	0.091217	0.205243	8.58823e-05	1.07838	0.0249477	3.1445	1.1141	0.707119	0.177303	0.10744	0.776998	0.0604389	0.862905	0.188648	1.16894	0.0100688	0.0982751	0.541101	0.665159	0.00320191	1.7774
	P	0.540999	0.107739	0.373605	0.867179	0.724056	0.457986	0.415322	0.296691	0.526115	0.573877	0.340535	0.262275	0.264685	0.398542	0.661594	0.883186	0.762636	0.650521	0.992606	0.29906	0.874497	0.0761834	0.291193	0.400402	0.673702	0.743078	0.378061	0.805804	0.352927	0.664044	0.279619	0.920072	0.753909	0.461977	0.414744	0.954875	0.182469	0	0
rs2831350	X2	0.195762	1.85757	1.57544	0.498092	0.00999872	0.342615	0.0002596	1.03895	0.657798	0.0100244	0.140986	3.46342	0.00924092	0.0617091	0.228033	0.877369	0.00239876	1.19196	0.0747297	0.282958	0.0702563	0.00280596	0.147866	0.469005	0.639038	0.215766	4.14081	0.928055	0.00276424	0.096561	0.533905	0.202387	0.128699	0.520767	0.00369138	0.370542	0.0433926
	P	0.658164	0.172905	0.209419	0.480339	0.920349	0.558323	0.987145	0.308066	0.417339	0.920248	0.707303	0.0627403	0.923418	0.803815	0.632986	0.348923	0.960938	0.274935	0.784571	0.594769	0.790964	0.957755	0.700583	0.493445	0.424059	0.642285	0.0418611	0.335369	0.95807	0.755996	0.46497	0.652801	0.719785	0.470515	0.951553	0.542709	0.834988	1	0
rs722847	X2	0.205763	0.0553134	0.101071	2.341	1.45775	0.027244	0.362361	1.09868	0.154328	0.14011	1.83403	0.0672056	0.098694	2.14684	0.0590977	1.38631	0.373822	0.0195096	1.13482	0.221809	2.95849	1.27662	1.8879	0.705092	0.128582	0.171455	12.1095	37.973	29.2094	24.2457	31.107	20.8215	9.59496	10.5331	24.7062	27.0976	37.7124
	P	0.650109	0.814063	0.750549	0.126009	0.227288	0.868899	0.547198	0.294557	0.694433	0.708172	0.175652	0.79545	0.753403	0.142864	0.807928	0.23903	0.540928	0.888915	0.28675	0.637665	0.0854279	0.258529	0.169439	0.401078	0.719907	0.678822	0.000501658	7.17288e-10	6.49641e-08	8.47972e-07	2.44185e-08	5.04135e-06	0.00195112	0.00117252	6.67706e-07	1.93433e-07	8.19805e-10	11	8
rs10797785	X2	0.616247	0.179156	0.00326686	2.73821	1.60082	0.395682	0.804562	2.60106	0.0419134	0.221054	1.42052	0.250402	0.117118	0.882772	0.162894	0.817259	0.158366	0.968257	0.332762	1.00432	0.413036	0.117703	0.147866	0.300573	3.52994	0.0604336	0.0071228	0.639159	0.610309	0.61505	1.08097	0.202387	2.2067	0.212799	0.895704	0.33577	0.953059
	P	0.432445	0.6721	0.954421	0.0979745	0.205787	0.529328	0.369733	0.106792	0.837785	0.638238	0.233317	0.616792	0.732181	0.347444	0.686506	0.365983	0.690665	0.325115	0.564037	0.316268	0.520432	0.731539	0.700583	0.583524	0.0602699	0.805812	0.932741	0.424016	0.434672	0.432893	0.29848	0.652801	0.137412	0.644582	0.343936	0.562281	0.328942	0	0
rs9787011	X2	0.616247	0.179156	0.00326686	2.73821	1.60082	0.395682	0.804562	2.60106	0.0419134	0.221054	1.42052	0.250402	0.117118	0.882772	0.162894	0.817259	0.158366	0.968257	0.332762	1.00432	0.413036	0.348489	0.147866	0.300573	3.52994	0.0604336	0.0071228	1.11303	0.610309	0.61505	1.08097	0.202387	2.2067	0.212799	0.895704	0.33577	0.953059
	P	0.432445	0.6721	0.954421	0.0979745	0.205787	0.529328	0.369733	0.106792	0.837785	0.638238	0.233317	0.616792	0.732181	0.347444	0.686506	0.365983	0.690665	0.325115	0.564037	0.316268	0.520432	0.55497	0.700583	0.583524	0.0602699	0.805812	0.932741	0.291424	0.434672	0.432893	0.29848	0.652801	0.137412	0.644582	0.343936	0.562281	0.328942	0	0
rs11691240	X2	0.0796081	0.00403117	0.205243	1.88066	1.33884	0.62929	0.976563	2.64539	0.583361	12.4246	1.05866	1.92666	4.98247	0.32881	0.405354	0.727785	0.119011	0.554812	0.149808	0.983477	0.722195	0.280619	1.23064	1.79137	0.0646975	3.91538	0.00430902	0.0279703	1.5733	0.24449	2.27079	0.00362482	0.74317	0.325936	0.0332217	0.914428	2.37269
	P	0.777829	0.949375	0.650521	0.170259	0.247238	0.427616	0.323049	0.103851	0.444998	0.000423705	0.303522	0.165124	0.0256055	0.566361	0.524337	0.393602	0.730109	0.456358	0.698719	0.321342	0.395425	0.596296	0.267284	0.180759	0.79922	0.0478462	0.947662	0.867179	0.209728	0.620982	0.131833	0.951991	0.388647	0.568062	0.855372	0.338942	0.123474	3	0
rs4851526	X2	0.0604207	0.0757182	0.000266794	0.566416	0.448028	1.25293	0.225089	2.64539	0.583361	10.9509	1.05866	1.92666	4.11422	0.32881	0.688815	0.727785	0.119011	0.554812	0.149808	0.983477	0.722195	0.280619	1.23064	1.79137	0.0646975	3.91538	0.712338	0.0279703	1.79315	0.0749141	2.27079	0.0079803	0.443054	0.325936	0.61734	0.914428	1.52018
	P	0.805832	0.783186	0.986968	0.451687	0.503273	0.262993	0.63519	0.103851	0.444998	0.000935605	0.303522	0.165124	0.0425243	0.566361	0.406568	0.393602	0.730109	0.456358	0.698719	0.321342	0.395425	0.596296	0.267284	0.180759	0.79922	0.0478462	0.398669	0.867179	0.180543	0.784312	0.131833	0.928818	0.505652	0.568062	0.432038	0.338942	0.217592	3	0
rs4676908	X2	4.21919	0.000447962	0.250372	0.189154	0.106609	1.54394	0.00200312	0.599701	0.984315	1.83794	0.0218446	1.18735	2.32451	0.0536483	2.66444	0.331187	0.554812	0.212705	2.43805	1.2184	2.75341	1.59999	1.30446	1.99878	1.00543	8.29346	0.290803	0.496277	0.972638	0.0926282	1.75596	1.26396	0.788702	1.30884	0.0406377	9.86353	0.00751708
	P	0.0399691	0.983114	0.616814	0.663622	0.744038	0.214032	0.964302	0.438692	0.321136	0.175193	0.882501	0.275865	0.127351	0.816832	0.102614	0.564961	0.456358	0.644656	0.118424	0.269674	0.0970474	0.205904	0.253401	0.157426	0.316	0.00397882	0.589706	0.48114	0.324023	0.760862	0.185129	0.260903	0.374493	0.252605	0.840239	0.00168587	0.930909	3	0
rs2128205	X2	0.139915	0.114661	0.0181403	0.106354	0.0661995	2.57448	1.29639	0.00666413	2.34552	0.0797485	0.191593	4.71228	2.72115	0.0152029	1.01237	0.0181403	2.42444	0.0725612	2.30963	0.0200528	1.13955	0.00183881	0.434991	0.000856473	4.11448	2.01742	0.01064	1.10657	0.0697653	2.02568	0.662444	0.0761456	0.122717	2.68854	6.45378	0.41454	4.86561
	P	0.708366	0.734899	0.89286	0.744334	0.796953	0.108599	0.254874	0.934938	0.125644	0.777639	0.661594	0.0299479	0.0990267	0.901869	0.314337	0.89286	0.119456	0.787643	0.128575	0.88739	0.285748	0.965796	0.50955	0.976653	0.0425175	0.155504	0.917844	0.292829	0.791679	0.15466	0.415698	0.78259	0.726106	0.101073	0.0110716	0.519674	0.0273971	4	0
rs2399091	X2	0.00285734	0.0362804	0.621113	0.0179004	0.119011	1.71443	0.0477026	1.03895	0.542022	0.23793	0.0093464	7.50676	0.277512	0.0201499	0.0683789	2.57299	0.305846	0.515987	0.0786278	6.58066	2.24333	1.00426	0.00592413	1.37687	0.476666	0.144948	0.0225108	0.0896156	1.32923	0.579121	0.0186786	0.076171	0.336728	0.266351	7.70398	4.89507	0.0433926
	P	0.95737	0.848938	0.430634	0.893567	0.730109	0.190412	0.82711	0.308066	0.461596	0.625705	0.922983	0.00614677	0.598337	0.887119	0.793712	0.108702	0.580241	0.472559	0.779166	0.0103093	0.134191	0.316283	0.938649	0.240635	0.489936	0.70341	0.880736	0.764666	0.248943	0.446657	0.891292	0.782555	0.561724	0.60579	0.00550993	0.0269335	0.834988	4	0
rs1501871	X2	0.316013	0.923703	0.0781869	0.785659	0.0322539	0.46987	0.175491	0.314045	0.0871905	0.997308	0.0491496	16.6328	0.0128671	0.0838111	0.546115	0.338304	1.57512	0.091217	0.0118554	0.267714	0.399157	0.110873	0.390689	0.823171	0.509709	0.387464	0.20059	0.843089	0.0595859	0.213982	0.522541	1.91752	0.318772	0.0542554	0.922281	1.3161	0.142922
	P	0.574014	0.336505	0.77977	0.375416	0.857471	0.493047	0.675277	0.575208	0.76778	0.317963	0.82455	4.53606e-05	0.909687	0.772198	0.45991	0.56081	0.209465	0.762636	0.913296	0.604869	0.527525	0.739152	0.531937	0.364255	0.475265	0.533635	0.654245	0.358515	0.807152	0.643664	0.46976	0.16613	0.572346	0.815817	0.336877	0.251293	0.705394	1	1
rs7659974	X2	2.16255	1.85757	0.567043	0.106354	0.000266794	6.01561	0.123122	0.00666413	1.41375	0.739723	0.228033	0.996228	0.277512	1.76877	0.56603	0.00239876	0.119011	1.90313	1.79921	0.214409	0.0583029	0.430107	0.188831	1.82904	0.794566	0.298438	0.400647	0.0907221	0.666157	0.0576582	0.748813	0.227254	0.415964	3.17285	0.842555	0.000643305	0.112623
	P	0.14141	0.172905	0.451436	0.744334	0.986968	0.0141799	0.725673	0.934938	0.234435	0.38975	0.632986	0.318225	0.598337	0.183534	0.451841	0.960938	0.730109	0.167728	0.179809	0.643333	0.809199	0.511937	0.663891	0.176241	0.372723	0.584864	0.526755	0.763261	0.414395	0.810236	0.386852	0.633567	0.518958	0.0748716	0.358667	0.979765	0.737178	1	0
rs7682836	X2	2.16255	1.85757	0.567043	0.106354	0.0322747	1.55717	0.123122	0.00666413	1.41375	0.739723	0.228033	0.996228	0.533764	1.76877	0.342941	0.00239876	0.119011	1.90313	1.79921	0.390246	0.0583029	0.430107	0.0447316	1.82904	0.794566	0.298438	6.42054	4.01741	42.912	20.5503	27.7763	7.02244	3.13856	8.33631	5.44772	24.2922	19.764
	P	0.14141	0.172905	0.451436	0.744334	0.857426	0.212081	0.725673	0.934938	0.234435	0.38975	0.632986	0.318225	0.465029	0.183534	0.558137	0.960938	0.730109	0.167728	0.179809	0.53217	0.809199	0.511937	0.832498	0.176241	0.372723	0.584864	0.0112808	0.0450328	5.72595e-11	5.80841e-06	1.36185e-07	0.00804943	0.0764614	0.00388605	0.0195938	8.27737e-07	8.76164e-06	10	5
rs10002827	X2	2.16255	1.25811	0.567043	0.106354	0.119011	1.55717	0.123122	0.00666413	1.41375	0.739723	0.228033	0.996228	0.277512	1.76877	0.56603	0.00239876	0.119011	1.90313	1.79921	0.390246	0.0583029	0.430107	0.188831	1.82904	0.794566	0.298438	0.151442	0.0132193	0.748519	0.189849	0.748813	0.905877	1.02458	2.8649	0.390174	0.0130596	0.650549
	P	0.14141	0.26201	0.451436	0.744334	0.730109	0.212081	0.725673	0.934938	0.234435	0.38975	0.632986	0.318225	0.598337	0.183534	0.451841	0.960938	0.730109	0.167728	0.179809	0.53217	0.809199	0.511937	0.663891	0.176241	0.372723	0.584864	0.697162	0.908465	0.386945	0.663042	0.386852	0.341211	0.311434	0.0905314	0.532208	0.909017	0.419917	0	0
rs11100846	X2	0.753088	1.95096	1.79758	0.179058	0.0827926	3.59941	0.021028	0.00140674	2.08778	0.739723	0.546115	0.996228	0.113203	1.76877	0.56603	0.00239876	0.00239924	1.33884	0.910996	0.0897598	0.0751505	0.430107	0.188831	1.40768	1.25936	0.523957	2.8649	0.189154	0.946062	0.021028	0.862422	0.227254	0.00051254	4.14951	1.22404	0.0225693	0.297003
	P	0.3855	0.162483	0.180005	0.672184	0.773548	0.0578002	0.884703	0.970081	0.148481	0.38975	0.45991	0.318225	0.736527	0.183534	0.451841	0.960938	0.960934	0.247238	0.33985	0.764483	0.78398	0.511937	0.663891	0.235441	0.261773	0.469159	0.0905314	0.663622	0.330724	0.884703	0.353062	0.633567	0.981938	0.0416466	0.268569	0.880582	0.585767	1	0
rs11100847	X2	0.753088	1.95096	1.79758	0.179058	0.0827926	3.59941	0.1157	0.00140674	2.08778	0.379645	0.546115	0.996228	0.113203	1.76877	0.56603	0.00239876	0.00239924	1.33884	0.910996	0.0897598	0.0751505	0.430107	0.188831	1.03751	1.25936	0.523957	2.8649	0.189154	0.946062	0.00262167	0.681867	0.227254	0.00051254	4.14951	1.22404	0.0225693	0.297003
	P	0.3855	0.162483	0.180005	0.672184	0.773548	0.0578002	0.733745	0.970081	0.148481	0.537793	0.45991	0.318225	0.736527	0.183534	0.451841	0.960938	0.960934	0.247238	0.33985	0.764483	0.78398	0.511937	0.663891	0.308402	0.261773	0.469159	0.0905314	0.663622	0.330724	0.959164	0.408945	0.633567	0.981938	0.0416466	0.268569	0.880582	0.585767	1	0
rs992449	X2	0.0263886	0.00517773	1.12175	0.00251725	1.12175	2.98152	0.184608	2.84864	0.632484	0.0229425	0.869132	0.0084501	3.89442	1.90012	0.908417	0.106609	0.0322539	5.01174	0.0709787	2.24333	0.0038145	0.150897	0.0273395	0.41454	0.0128448	4.94705	0.0317447	0.189154	7.64098	1.02934	0.10805	0.628412	0.443054	0.182045	0.00762972	0.385605	0.106597
	P	0.870955	0.942637	0.289542	0.959985	0.289542	0.0842201	0.667443	0.091451	0.426446	0.879607	0.351196	0.926758	0.0484467	0.168065	0.340535	0.744038	0.857471	0.0251759	0.789917	0.134191	0.950753	0.69768	0.868671	0.519674	0.909765	0.0261352	0.858589	0.663622	0.00570569	0.310313	0.742375	0.427938	0.505652	0.669622	0.930395	0.534619	0.744052	4	0
rs13144096	X2	0.00221125	0.00517773	1.60082	0.00362482	1.12175	0.0164841	0.669362	2.13962	0.632484	0.0229425	0.546115	0.0084501	4.55733	2.54431	0.908417	0.495668	0.0149967	5.01174	0.0709787	2.24333	0.0038145	0.375706	0.117118	0.059478	0.0128448	4.08559	0.00333945	0.111185	7.6235	1.96082	0.261004	0.190408	0.606454	0.629814	0.0861513	0.385605	0.138998
	P	0.962494	0.942637	0.205787	0.951991	0.289542	0.89784	0.413274	0.143537	0.426446	0.879607	0.45991	0.926758	0.0327781	0.110692	0.340535	0.48141	0.902534	0.0251759	0.789917	0.134191	0.950753	0.539911	0.732181	0.807323	0.909765	0.0432504	0.953918	0.738799	0.00576127	0.161426	0.609431	0.662577	0.436126	0.427424	0.769128	0.534619	0.709279	4	0
rs9451	X2	0.37631	1.09319	4.64988	0.260185	0.481621	0.817863	0.288449	0.326527	0.519475	0.324816	0.129648	0.947118	0.0024988	3.56655	0.0373682	0.0130596	0.00350232	1.33412	0.278992	0.620846	0.399157	0.672056	0.240356	1.07736	0.37631	0.368171	0.0781173	0.00225225	0.11939	0.0184826	0.903955	0.1455	1.41621	0.0141042	0.0016129	1.1434	0.138383
	P	0.539585	0.295766	0.0310557	0.609993	0.487689	0.365806	0.591216	0.567711	0.471066	0.568728	0.718797	0.330454	0.960132	0.0589548	0.846717	0.909017	0.952808	0.248073	0.597363	0.430733	0.527525	0.412336	0.623949	0.299289	0.539585	0.544003	0.779865	0.962148	0.729697	0.89186	0.341724	0.702873	0.234029	0.905465	0.967965	0.284936	0.709894	1	0
rs163191	X2	1.38706	0.138735	0.450763	1.809	0.0149967	0.936722	0.0533927	0.767188	0.00396825	1.54394	1.89311	0.0407225	1.81648	0.459834	0.591833	0.0725612	0.877369	3.47139	0.183708	0.516862	1.55557	1.27132	2.96094	0.059478	0.592103	7.95929	0.110825	1.58588	2.96285	0.4153	2.94746	0.17903	0.231045	0.108142	1.30654	1.96235	0.0167764
	P	0.238902	0.709542	0.501973	0.178629	0.902534	0.333122	0.817262	0.381088	0.949771	0.214032	0.168852	0.840075	0.177733	0.497702	0.441711	0.787643	0.348923	0.0624388	0.668206	0.472183	0.212314	0.259518	0.0852982	0.807323	0.441607	0.00478411	0.739207	0.207915	0.0851976	0.519291	0.0860128	0.672208	0.63075	0.74227	0.253022	0.161262	0.896943	1	0
rs2007303	X2	0.320913	0.341193	2.91745	3.92747	0.00999872	1.22453	0.73849	0.0385716	2.08778	3.22029	0.181767	2.29039	9.24163e-05	0.0191033	1.45302	3.19819	0.0121488	0.106609	0.650519	1.37979	0.0897598	1.01298	1.64016	1.82904	0.721114	0.469005	0.776998	0.727716	0.0602098	4.07968	0.286005	3.56133	1.81754	2.77058	0.0306459	0.144948	0.0682408
	P	0.57106	0.559141	0.0876263	0.0475032	0.920349	0.268474	0.390145	0.8443	0.148481	0.0727309	0.669859	0.130177	0.99233	0.890071	0.228044	0.0737196	0.912234	0.744038	0.419927	0.240137	0.764483	0.31419	0.200303	0.176241	0.395779	0.493445	0.378061	0.393624	0.806165	0.0434018	0.592792	0.0591404	0.177606	0.0960116	0.861033	0.70341	0.793916	2	0
rs2354159	X2	0.76053	1.35483	0.052241	0.990185	1.83058	0.14049	0.280809	0.613442	0.048645	0.0949665	0.837641	1.30748	1.94314	0.53061	0.0683789	0.0057011	0.00260281	3.84601	1.74373	4.74622	0.00501313	1.69406	1.67917	2.01742	0.0934333	1.79659	0.528182	0.0179004	0.217079	1.29639	1.16894	0.0680821	0.390372	0.377563	0.000716999	3.80652e-06	0.00471767
	P	0.383163	0.244435	0.819209	0.319697	0.176059	0.707794	0.596171	0.433495	0.825438	0.757956	0.360072	0.252852	0.163328	0.46635	0.793712	0.939812	0.959311	0.0498644	0.186667	0.0293628	0.943554	0.193067	0.195034	0.155504	0.759857	0.180125	0.467372	0.893567	0.641274	0.254874	0.279619	0.79415	0.532104	0.53891	0.978638	0.998443	0.94524	2	0
rs3127637	X2	0.76053	1.35483	0.052241	0.644416	1.83058	0.14049	0.113278	0.613442	0.048645	0.0949665	0.837641	1.30748	1.94314	0.53061	47.1961	0.0057011	0.00260281	3.84601	1.74373	4.74622	0.00501313	1.69406	1.67917	2.01742	0.0934333	1.79659	0.528182	0.0179004	0.217079	0.685684	1.16894	0.0680821	0.813996	0.180492	0.0642228	3.80652e-06	0.00771359
	P	0.383163	0.244435	0.819209	0.422116	0.176059	0.707794	0.736443	0.433495	0.825438	0.757956	0.360072	0.252852	0.163328	0.46635	6.42278e-12	0.939812	0.959311	0.0498644	0.186667	0.0293628	0.943554	0.193067	0.195034	0.155504	0.759857	0.180125	0.467372	0.893567	0.641274	0.407636	0.279619	0.79415	0.366941	0.67095	0.799942	0.998443	0.930014	3	1
rs561292	X2	0.0236842	0.371493	0.904344	1.97349	0.495668	0.0332256	0.0926282	3.49202	2.06512	4.96569	0.395757	1.21224	0.257623	0.0429847	0.0499935	2.17086	3.47139	0.0650702	0.223354	0.160986	2.13054	0.584203	4.0831	0.158474	0.37631	0.80903	2.26525	1.45395	0.00602362	0.188648	2.6948	0	0.128699	1.12272	0.997751	3.12453	0.148727
	P	0.877691	0.542191	0.34162	0.160078	0.48141	0.855364	0.760862	0.0616654	0.150703	0.025855	0.529288	0.270889	0.611758	0.835754	0.823075	0.140648	0.0624388	0.798655	0.636496	0.68825	0.14439	0.44467	0.043314	0.690565	0.539585	0.368407	0.132305	0.227896	0.938137	0.664044	0.100676	1	0.719785	0.289333	0.317855	0.077122	0.699755	2	0
rs6569474	X2	0.0322362	0.85924	0.262479	0.227178	0.0495165	0.111382	0.90394	4.86753e-06	0.023579	0.992635	0.639399	2.29039	0.545064	4.99	0.908417	0.745145	0.450763	2.77974	0.286382	0.196229	0.408471	0.00229693	0.289801	0.000856473	8.9039	0.253397	0.317442	0.856621	0.0880189	0.119757	0.00260281	0.0100688	0.0533927	0.0333783	4.03605	0.0736383	0.953343
	P	0.85751	0.353952	0.608422	0.633624	0.823907	0.738576	0.341727	0.99824	0.877961	0.319099	0.423929	0.130177	0.460342	0.0254941	0.340535	0.388018	0.501973	0.0954638	0.592548	0.657782	0.522747	0.961775	0.590348	0.976653	0.00284562	0.614693	0.573149	0.354686	0.766711	0.729298	0.959311	0.920072	0.817262	0.855036	0.0445379	0.786111	0.32887	3	0
rs9389449	X2	0.723691	0.361249	0.237875	1.18536	0.338522	0.653975	0.00169544	0.0252339	0.513432	0.0633006	1.42052	0.688889	0.702681	3.39839	0.695123	0.495668	0.727785	2.40681	3.62662	0.0210944	5.96244	0.206235	0.156994	0.653349	0.390253	0.394884	0.0465218	2.82766	0.860421	0.511319	0.198741	0.498092	0.0415312	1.80301	0.862761	2.88815	0.349451
	P	0.394936	0.547813	0.625745	0.276268	0.560684	0.418695	0.967156	0.873786	0.473657	0.801353	0.233317	0.406543	0.401884	0.0652602	0.404427	0.48141	0.393602	0.120808	0.0568623	0.884522	0.0146138	0.649735	0.691939	0.418918	0.532166	0.529744	0.82923	0.0926533	0.353621	0.474568	0.655739	0.480339	0.838516	0.179349	0.352967	0.0892331	0.554424	1	0
rs3799480	X2	0.687775	0.424876	0.237875	1.18536	0.175188	0.653975	0.00169544	0.0252339	0.878038	0.0633006	1.42052	0.688889	0.702681	3.39839	0.695123	0.495668	1.17458	2.40681	3.62662	0.0210944	5.96244	0.206235	0.156994	0.653349	0.390253	0.394884	0.0465218	2.82766	0.860421	0.511319	0.198741	0.498092	0.00244521	2.51163	0.401074	2.88815	0.45662
	P	0.406922	0.514514	0.625745	0.276268	0.675542	0.418695	0.967156	0.873786	0.34874	0.801353	0.233317	0.406543	0.401884	0.0652602	0.404427	0.48141	0.278462	0.120808	0.0568623	0.884522	0.0146138	0.649735	0.691939	0.418918	0.532166	0.529744	0.82923	0.0926533	0.353621	0.474568	0.655739	0.480339	0.960561	0.113009	0.526535	0.0892331	0.499208	1	0
rs1050803	X2	0.687775	0.782552	0.237875	1.18536	0.175188	0.653975	0.00169544	0.0252339	0.878038	0.0633006	1.42052	0.688889	0.702681	3.39839	0.695123	0.495668	0.727785	2.40681	3.62662	0.0210944	5.96244	0.206235	0.156994	0.653349	0.390253	0.394884	0.0465218	2.92798	1.16167	0.103257	0.367499	0.177614	0.000311993	3.62404	0.216647	3.50837	0.0225491
	P	0.406922	0.376362	0.625745	0.276268	0.675542	0.418695	0.967156	0.873786	0.34874	0.801353	0.233317	0.406543	0.401884	0.0652602	0.404427	0.48141	0.393602	0.120808	0.0568623	0.884522	0.0146138	0.649735	0.691939	0.418918	0.532166	0.529744	0.82923	0.0870563	0.281119	0.747955	0.544371	0.673432	0.985907	0.0569504	0.641607	0.0610595	0.880635	1	0
rs17620176	X2	0.694884	0.201415	0.904344	0.00161105	0.791637	0.111382	0.155119	0.721898	0.190988	0.0380751	0.120242	0.849137	0.0175986	0.00273503	0.000291294	0.475759	0.475759	0.0827926	0.232197	0.00759381	0.249255	2.06731	0.118438	3.65832	3.52994	0.785288	1.66329	0.044171	0.304523	0.438366	0.00285853	0.025791	0.589816	0.165265	0.428991	0.69405	0.0107311
	P	0.404508	0.653581	0.34162	0.967983	0.373605	0.738576	0.693691	0.395522	0.662096	0.845292	0.728772	0.356797	0.894463	0.958292	0.986383	0.49035	0.49035	0.773548	0.6299	0.930558	0.6176	0.150487	0.730735	0.0557898	0.0602699	0.375529	0.19716	0.833536	0.581061	0.507912	0.957361	0.872412	0.44249	0.684354	0.512485	0.40479	0.917494	0	0
rs17620176	X2	4.81875	0.371493	0.0130596	2.14633	0.0300894	1.55717	0.119407	1.3366	0.8564	4.07176	0.0241424	0.261427	0.414833	0.0429847	0.0491496	0.0661995	1.66592e-05	0.158366	0.536169	4.04071	2.43782	0.694177	0.293957	2.05083	0.00263158	1.34309	0.0490702	0.0437036	0.37041	1.56257	0.877276	0.00591825	0.155119	1.10476	0.0477421	3.27904	0.107317
	P	0.0281518	0.542191	0.909017	0.142911	0.862288	0.212081	0.729679	0.247634	0.354748	0.0436058	0.876523	0.609142	0.519527	0.835754	0.82455	0.796953	0.996743	0.690665	0.464025	0.0444151	0.118441	0.404747	0.587696	0.152124	0.959087	0.24649	0.824689	0.834406	0.542781	0.211289	0.348949	0.938679	0.693691	0.293223	0.82704	0.0701701	0.743219	3	0
rs10949838	X2	0.325696	0.875014	0.0322747	0.202387	0.148908	2.1114	0.057549	3.4019	0.0357141	0.62929	1.04311	9.29779	0.782151	0.928897	0.633352	0.0130596	1.22335	0.881197	0.223354	0.196229	0.399157	1.01298	1.67917	1.25503	0.639038	0.80903	0.377563	4.65432	0.586917	1.616	1.67711	0.0444089	0.073866	0.0385715	2.51848	0.951631	1.43497
	P	0.568205	0.349571	0.857426	0.652801	0.699581	0.146206	0.810413	0.0651212	0.850107	0.427616	0.307099	0.00229431	0.376484	0.33515	0.426128	0.909017	0.268704	0.347874	0.636496	0.657782	0.527525	0.31419	0.195034	0.262594	0.424059	0.368407	0.53891	0.0309755	0.443614	0.20365	0.195309	0.833095	0.785789	0.8443	0.112519	0.329304	0.230955	2	0
rs10503927	X2	0.152998	5.86155	2.27427	3.06602	0.124664	0.285138	0.663514	3.32104	5.34114	1.44351	2.49735	1.08706	0.103089	0.53061	0.670067	0.0630048	0.10005	2.95373	1.55941	1.61962	1.61962	1.22062	0.147866	0.204922	0.195762	3.34207	2.99324	0.0437036	0.165517	0.4153	0.13566	1.14204	0.0120469	1.87743	0.67697	1.51083	0.382135
	P	0.695687	0.0154752	0.131537	0.079945	0.72403	0.593353	0.415322	0.0683985	0.0208278	0.229572	0.114038	0.297123	0.748154	0.46635	0.413028	0.801808	0.75177	0.0856794	0.211751	0.203144	0.203144	0.269239	0.700583	0.650777	0.658164	0.0675295	0.0836127	0.834406	0.684127	0.519291	0.712634	0.285221	0.912601	0.170627	0.410632	0.219012	0.536463	2	0
rs10967993	X2	5.04647	0.695312	0.448028	0.0588056	0.727785	0.542868	0.288449	3.37754	5.2002	2.20197	0.181767	2.50704	1.52354	0.143774	0.27766	0.464714	0.205243	0.299491	0.910996	2.86298	0.00240278	0.00280596	0.895733	0.00237913	0.177303	0.120608	1.99176	0.267056	0.796637	0.438366	0.973356	0.137943	1.54623	4.84828	0.00101906	0.059478	0.0433926
	P	0.0246762	0.404363	0.503273	0.808394	0.393602	0.461247	0.591216	0.0660906	0.0225843	0.137835	0.669859	0.113339	0.217084	0.704558	0.598239	0.495429	0.650521	0.584202	0.33985	0.0906394	0.960905	0.957755	0.343928	0.961098	0.673702	0.728375	0.158157	0.605314	0.372101	0.507912	0.323845	0.710335	0.213693	0.0276738	0.974534	0.807323	0.834988	3	0
rs12278842	X2	0.285555	0.114661	0.0210199	6.26795	1.14783	7.08757	0.565582	0.752002	4.2562	0.0797485	4.83135	0.820945	0.197246	0.357247	0.165968	0.0494847	2.83441	0.250372	0.133983	5.96244	0.0702563	0.0527203	0.0161015	2.05083	0.592103	0.298438	0.00333945	1.51095	0.220365	0.254982	0.233446	0.425408	0.274777	3.62745	0.997751	0.320219	0.0736479
	P	0.593083	0.734899	0.884725	0.0122942	0.284005	0.00776202	0.45202	0.385843	0.0391073	0.777639	0.0279467	0.364904	0.656953	0.550039	0.683721	0.823962	0.0922646	0.616814	0.714338	0.0146138	0.790964	0.818396	0.899026	0.152124	0.441607	0.584864	0.953918	0.218994	0.638762	0.613589	0.62898	0.514251	0.600145	0.0568339	0.317855	0.571476	0.786098	5	0
rs12287199	X2	0.285555	0.114661	0.00961027	6.26795	1.14783	7.08757	0.565582	0.752002	4.2562	0.0797485	4.83135	0.820945	0.197246	0.592218	0.349506	0.0494847	2.83441	0.250372	0.133983	5.96244	0.0702563	0.0527203	0.0161015	2.05083	0.592103	0.298438	0.00333945	1.30114	0.149021	0.254982	0.233446	0.516451	0.274777	3.62745	0.985443	0.630793	0.125188
	P	0.593083	0.734899	0.921907	0.0122942	0.284005	0.00776202	0.45202	0.385843	0.0391073	0.777639	0.0279467	0.364904	0.656953	0.441563	0.554393	0.823962	0.0922646	0.616814	0.714338	0.0146138	0.790964	0.818396	0.899026	0.152124	0.441607	0.584864	0.953918	0.254006	0.699472	0.613589	0.62898	0.472359	0.600145	0.0568339	0.320859	0.427065	0.723474	5	0
rs1498553	X2	1.68914	0.0362804	0.301347	1.51095	0.0494847	1.85136	0.00233645	2.11474	2.41851	0.285138	1.99816	0.820945	0.0683688	0.592218	0.165968	0.00239924	0.0714661	0.0661995	0.00283916	4.98641	0.424784	0.0527203	0.00924092	2.66679	0.941684	0.338034	0.354593	0.479382	0.633856	0.751514	0.214706	0.297856	0.0315648	1.87743	0.997751	0.0288197	0.0830907
	P	0.193715	0.848938	0.583039	0.218994	0.823962	0.173625	0.961448	0.145886	0.119909	0.593353	0.15749	0.364904	0.793727	0.441563	0.683721	0.960934	0.789214	0.796953	0.957506	0.0255472	0.514559	0.818396	0.923418	0.102463	0.331845	0.560966	0.551525	0.488702	0.425944	0.385997	0.643104	0.58523	0.858986	0.170627	0.317855	0.865196	0.773152	1	0
rs621425	X2	0.941684	1.35483	0.106609	0.267056	0.0714661	0.111382	1.80278	0.000588975	3.78275	0.00348655	0.191593	0.0101793	2.79778	0.212831	0.0395844	0.843292	1.05379	4.45239	0.570373	0.00316743	0.983477	1.04881	0.0161015	0.0915336	0.642697	1.25421	3.62404	0.507583	2.5474	4.67792	0.0127396	0.0170165	0.995763	1.57756	0.132249	2.73273	0.417739
	P	0.331845	0.244435	0.744038	0.605314	0.789214	0.738576	0.179377	0.980638	0.0517836	0.952915	0.661594	0.919636	0.0943949	0.644557	0.842295	0.358457	0.304636	0.0348524	0.450111	0.955119	0.321342	0.305782	0.899026	0.762236	0.422736	0.262749	0.0569504	0.476187	0.110476	0.0305528	0.910134	0.896212	0.318338	0.209112	0.716112	0.0983111	0.518067	2	0
rs1105856	X2	0.405711	0.0301163	0.16493	0.36107	0.791637	9.58594	1.00508	0.55284	1.47998	0.0100244	0.291639	0.101405	0.332714	1.09537	0.191593	0.0495165	0.653106	0.262479	0.0921011	0.0655269	0.399157	0.161152	0.942783	0.0343539	1.79194	1.37687	0.0317447	0.38705	0.00317864	0.00524015	3.23307	0.498092	0.862596	2.341	0.277985	0.0336345	0.303171
	P	0.524154	0.862227	0.684658	0.547913	0.373605	0.00196073	0.316084	0.45716	0.223777	0.920248	0.589172	0.750151	0.564065	0.295285	0.661594	0.823907	0.419004	0.608422	0.761523	0.797964	0.527525	0.688098	0.331563	0.852956	0.180689	0.240635	0.858589	0.533854	0.95504	0.942292	0.0721653	0.480339	0.353013	0.126009	0.598025	0.854487	0.581901	1	0
rs7331003	X2	0.0159043	0.19378	0.731124	1.54856	0.117538	7.06225	0.61766	1.63791	2.22644	0.0100244	0.117629	0.101405	0.332714	1.09537	0.191593	0.0495165	1.33911	0.262479	0.278992	0.00501313	0.196229	0.161152	0.559443	0.0343539	1.19903	1.37687	0.206851	0.924768	0.00317864	0.00524015	1.81882	0.498092	0.128699	3.32081	0.00265123	3.80652e-06	0.0830907
	P	0.899643	0.659789	0.392519	0.213347	0.73172	0.00787251	0.431918	0.200613	0.135666	0.920248	0.731621	0.750151	0.564065	0.295285	0.661594	0.823907	0.247191	0.608422	0.597363	0.943554	0.657782	0.688098	0.454485	0.852956	0.273517	0.240635	0.649247	0.336226	0.95504	0.942292	0.177454	0.480339	0.719785	0.0684081	0.958935	0.998443	0.773152	1	0
rs4465496	X2	0.427792	0.424876	0.288051	0.0556062	0.731124	0.0570138	0.0926282	0.206562	2.90618	5.2911	1.80995	0.00727101	0.311072	0.0018489	2.56432	2.34874	0.0057011	1.60082	0.0048318	2.03104	0.110379	5.72627e-05	0.479049	0.0539047	5.91654	0.134539	0.462196	0.0690871	0.259791	0.02844	1.66592e-05	2.25205	1.51509	2.09897	0.0522588	0.0242499	0.0414035
	P	0.513074	0.514514	0.591472	0.81358	0.392519	0.81128	0.760862	0.649475	0.0882407	0.0214346	0.178515	0.932047	0.577023	0.965702	0.1093	0.125384	0.939812	0.205787	0.944583	0.154115	0.739713	0.993962	0.488853	0.816403	0.0149994	0.713772	0.496599	0.792671	0.610264	0.866079	0.996743	0.133437	0.218364	0.147399	0.819178	0.876251	0.838761	2	0
rs7997643	X2	0.195762	0.179156	0.288051	0.106354	1.58025	0.0570138	0.0926282	0.000589305	1.41375	4.38848	3.73729	0.172222	0.366817	0.0399714	2.05242	1.66863	0.515987	0.639978	0.047476	3.78331	0.175901	0.0427816	0.479049	0.137416	6.07579	0.0115156	0.198405	0.0274157	0.555173	0.516383	0.16493	1.809	2.18607	1.55473	0.245338	0.0539326	0.261419
	P	0.658164	0.6721	0.591472	0.744334	0.208725	0.81128	0.760862	0.980633	0.234435	0.0361826	0.0532107	0.678144	0.544744	0.841537	0.151964	0.196442	0.472559	0.423719	0.827515	0.0517661	0.67492	0.836137	0.488853	0.710863	0.0137047	0.914542	0.656011	0.86849	0.456212	0.472389	0.684658	0.178629	0.139265	0.212439	0.620377	0.816356	0.609147	2	0
rs7325978	X2	0.439053	0.424876	0.301347	0.0197353	0.745145	0.0933727	0.578892	0.206562	2.08778	5.2911	1.80995	0.172222	0.624931	0.00100919	2.56432	2.27427	0.0827926	1.12175	0.0614592	2.03104	0.110379	0.179576	0.103089	0.00237913	7.85238	0.0343539	0.151442	0.0604389	0.899757	0.703337	0.0220566	2.25205	1.65629	1.64708	0.48253	0.0132522	1.11217
	P	0.50758	0.514514	0.583039	0.888279	0.388018	0.759932	0.446747	0.649475	0.148481	0.0214346	0.178515	0.678144	0.429221	0.974657	0.1093	0.131537	0.773548	0.289542	0.804204	0.154115	0.739713	0.671738	0.748154	0.961098	0.00507538	0.852956	0.697162	0.805804	0.342847	0.401665	0.881937	0.133437	0.198105	0.199356	0.487279	0.908351	0.29161	2	0
rs273696	X2	1.9007	2.55996	0.12464	0.0100688	2.27427	0.144406	0.0327034	0.20257	1.33086	0.0886845	0.273516	1.18735	0.0787919	2.02561	0.23919	0.262479	0.639978	1.79758	1.23655	1.55557	1.46196	0.656151	0.00453034	2.59083	0.124384	0.888038	1.99176	0.0916295	0.0208187	0.00200312	0.0683588	0.639159	1.65688	1.5208	0.0176464	1.35214	0.356372
	P	0.168	0.109602	0.724056	0.920072	0.131537	0.703939	0.856492	0.652654	0.248653	0.765856	0.600983	0.275865	0.778941	0.154667	0.624792	0.608422	0.423719	0.180005	0.266137	0.212314	0.226619	0.417922	0.946337	0.107484	0.724328	0.346009	0.158157	0.762116	0.885274	0.964302	0.793742	0.424016	0.198025	0.217499	0.89432	0.244904	0.550528	0	0
rs694808	X2	0.0523061	0.0562017	0.843292	0.202387	1.90313	2.0521	0.0205227	0.206562	0.474716	0.0633006	0.639399	0.0849537	0.74188	0.205994	0.299881	0.727785	0.252013	0.00961027	0.0129098	0.837233	0.0180526	0.599775	0.869495	0.215766	0.194159	0.370542	0.0652294	0.26201	0.00423723	0.00727147	0.505355	0.419466	0.0751505	0.108142	0.272295	0.137574	0.118951
	P	0.819098	0.812603	0.358457	0.652801	0.167728	0.151996	0.886087	0.649475	0.490826	0.801353	0.423929	0.770693	0.389059	0.649925	0.583957	0.393602	0.615661	0.921907	0.909538	0.360189	0.893118	0.438664	0.351095	0.642285	0.659478	0.542709	0.798414	0.608743	0.948099	0.932044	0.477157	0.517204	0.78398	0.74227	0.601797	0.710705	0.730176	0	0
rs11660213	X2	0.345502	0.201308	0.431791	0.00251725	3.84601	0.354746	0.0161585	1.47326	8.81215	0.0171424	0.273516	0.32432	0.163022	2.2215	0.688815	0.567043	0.475759	1.11313	0.573878	0.000210952	1.99542	0.00280823	0.0714181	0.0336345	0.154732	1.28076	0.449532	1.51095	0.536441	0.213982	0.419288	1.11362	0.373645	6.659	3.84022	1.5798	0.329826
	P	0.556671	0.653667	0.511111	0.959985	0.0498644	0.551438	0.898849	0.224832	0.00299231	0.895832	0.600983	0.569023	0.686389	0.136101	0.406568	0.451436	0.49035	0.291403	0.448722	0.988412	0.157775	0.957738	0.789283	0.854487	0.694054	0.257757	0.502557	0.218994	0.463911	0.643664	0.517293	0.291296	0.541024	0.00986564	0.0500369	0.20879	0.565761	3	0
rs6044214	X2	0.0128448	3.45284	0.653106	0.0100688	0.554812	1.67433	5.25919	0.0643747	0.197929	0.858924	3.26091	0.0152062	1.86357	0.558181	0.395757	0.530752	0.0322747	0.74206	1.22115	1.96436	0.000210952	2.83068	0.00533759	0.0225693	0.745684	1.53009	2.8649	0.00219315	0.77034	0.0749141	0.2987	0.267056	2.11142	0.212799	0.0210972	0.338034	4.93539
	P	0.909765	0.0631433	0.419004	0.920072	0.456358	0.19568	0.0218312	0.799711	0.656397	0.35404	0.0709498	0.901859	0.172213	0.454994	0.529288	0.466291	0.857426	0.389002	0.269135	0.161048	0.988412	0.0924794	0.941759	0.880582	0.387846	0.216099	0.0905314	0.962648	0.380112	0.784312	0.584699	0.605314	0.146204	0.644582	0.884514	0.560966	0.0263121	2	0
rs6044218	X2	0.0128448	3.45284	0.338304	0.0100688	0.554812	1.67433	5.25919	0.443949	0.197929	0.858924	3.26091	0.0152062	1.86357	0.32881	0.670067	0.530752	2.05343	0.74206	1.22115	1.96436	0.000210952	1.54019	0.00533759	0.409529	0.745684	0.394679	2.47964	0.0133193	2.14183	0.041664	0.551414	0.267056	1.82626	0.212799	0.126562	0.338034	4.60813
	P	0.909765	0.0631433	0.56081	0.920072	0.456358	0.19568	0.0218312	0.505223	0.656397	0.35404	0.0709498	0.901859	0.172213	0.566361	0.413028	0.466291	0.151864	0.389002	0.269135	0.161048	0.988412	0.21459	0.941759	0.522209	0.387846	0.52985	0.115329	0.908121	0.143331	0.838262	0.45774	0.605314	0.176569	0.644582	0.722024	0.560966	0.0318207	2	0
rs6046415	X2	0.723691	0.00517773	0.212705	0.0761456	0.117538	0.58921	0.976563	0.168397	0.197929	0.0171424	0.0395844	3.91217	4.76234	0.403279	3.21315	0.0121488	0.639978	1.22335	0.311717	0.0221743	1.92892	1.14383	0.00269471	2.3817	0.64589	0.66828	0.0197848	2.26566	2.84329	2.16306	0.0127396	3.17231	0.644536	0.646135	0.2254	2.51599	0.00456426
	P	0.394936	0.942637	0.644656	0.78259	0.73172	0.442725	0.323049	0.68154	0.656397	0.895832	0.842295	0.0479376	0.0290889	0.525401	0.0730486	0.912234	0.423719	0.268704	0.576628	0.881624	0.164876	0.284845	0.9586	0.122764	0.421586	0.413652	0.88814	0.132269	0.0917559	0.141363	0.910134	0.0748964	0.422073	0.421498	0.634956	0.112697	0.946136	2	0
rs3091601	X2	1.9007	0.0195096	0.0300894	0.0100722	0.052241	0.235632	0.0277197	0.406543	0.31698	1.38337	0.848196	1.34589	0.00533759	4.24414	0.955972	0.836187	0.00734602	1.74326	3.29882	2.61659	0.436698	0.375706	0.231023	0.0336345	0.476666	0.0268591	0.0197848	1.05786	0.484456	0.010128	0.290103	1.01698	0.0315648	0.377563	0.0306459	0.368171	0.0153411
	P	0.168	0.888915	0.862288	0.920058	0.819209	0.627379	0.86777	0.52373	0.573428	0.239528	0.357063	0.245998	0.941759	0.039386	0.328204	0.36049	0.931698	0.186727	0.0693295	0.105752	0.508721	0.539911	0.630766	0.854487	0.489936	0.86982	0.88814	0.303705	0.486411	0.919838	0.590155	0.313236	0.858986	0.53891	0.861033	0.544003	0.901427	1	0
rs4541312	X2	0.0421041	1.20183	1.64238	1.91752	0.12464	0.0158344	0.876648	0.0238516	2.27369	0.181633	1.70947	1.63355	3.37828	2.1333	0.0499935	0.558183	0.123203	0.0827926	2.32372	0.296643	1.27124	2.30581	0.455397	0.0604336	0.0055975	0.541123	0.501254	0.00251725	1.00543	1.44145	1.10978	0.425408	0.0315648	1.94063	1.99902	0.624609	0.0805142
	P	0.837421	0.272957	0.199999	0.16613	0.724056	0.899863	0.349121	0.877263	0.131587	0.669973	0.191054	0.201213	0.0660609	0.14413	0.823075	0.454993	0.725587	0.773548	0.127415	0.585994	0.259534	0.128891	0.499783	0.805812	0.940361	0.461968	0.47895	0.959985	0.316	0.229905	0.29213	0.514251	0.858986	0.1636	0.157401	0.42934	0.776602	0	0
rs7278737	X2	0.0421041	1.20183	1.19196	1.91752	0.12464	0.0158344	0.876648	0.0238516	2.27369	0.181633	1.70947	1.63355	3.37828	2.1333	0.0499935	0.558183	0.123203	0.0827926	2.32372	0.296643	1.27124	2.30581	0.455397	0.0046632	0.0055975	0.320219	0.501254	0.00251725	0.849021	1.232	1.10978	0.425408	0.0315648	1.94063	1.99902	0.624609	0.0805142
	P	0.837421	0.272957	0.274935	0.16613	0.724056	0.899863	0.349121	0.877263	0.131587	0.669973	0.191054	0.201213	0.0660609	0.14413	0.823075	0.454993	0.725587	0.773548	0.127415	0.585994	0.259534	0.128891	0.499783	0.945557	0.940361	0.571476	0.47895	0.959985	0.35683	0.267018	0.29213	0.514251	0.858986	0.1636	0.157401	0.42934	0.776602	0	0
rs1556277	X2	0.180921	1.20183	1.64238	1.91752	0.0175948	0.146448	0.328185	0.002575	2.27369	0.0332256	1.70947	1.63355	3.37828	2.1333	0.0499935	0.558183	0.123203	0.123203	2.32372	0.110379	1.15157	2.30581	0.455397	0.0046632	0.0055975	0.320219	0.718336	0.00219281	1.00543	1.03732	1.12175	0.0761456	0.0636949	3.47303	1.38509	0.313705	0.45662
	P	0.670583	0.272957	0.199999	0.16613	0.894474	0.701953	0.56673	0.959529	0.131587	0.855364	0.191054	0.201213	0.0660609	0.14413	0.823075	0.454993	0.725587	0.725587	0.127415	0.739713	0.283221	0.128891	0.499783	0.945557	0.940361	0.571476	0.39669	0.962651	0.316	0.308447	0.289542	0.78259	0.800748	0.062377	0.239236	0.575416	0.499208	0	0
rs2826388	X2	0.37631	0.4937	0.0215887	0.628412	0.397642	1.54394	0.136005	0.677215	0.519475	0.237996	0.837641	0.633634	1.40381	1.57067	0.0218446	0.228027	0.12464	0.212705	0.0048318	2.82681	0.00316743	0.923694	1.67917	1.34309	0.233386	1.28076	0.0071228	0.617554	1.74234	0.185594	0.662712	0.688083	0.234032	0.871673	1.19195	0.0725612	0.0529185
	P	0.539585	0.482281	0.883186	0.427938	0.528309	0.214032	0.712285	0.410547	0.471066	0.625657	0.360072	0.426026	0.236086	0.21011	0.882501	0.63299	0.724056	0.644656	0.944583	0.0927021	0.955119	0.336507	0.195034	0.24649	0.629025	0.257757	0.932741	0.431958	0.186842	0.66661	0.415604	0.406817	0.62855	0.350493	0.274938	0.787643	0.81806	0	0
rs2826390	X2	0.37631	0.0362804	0.0181403	0.342636	0.653106	3.59941	0.0353344	1.08901	0.180879	5.93229e-05	2.32095	0.537745	1.40381	0.462212	0.0241424	0.00999872	0.10005	0.205243	0.0515478	1.07838	0.0147955	2.50144	1.23064	1.4164	0.285555	0.630793	0.01064	0.113	0.785967	1.44145	0.877276	0.506755	0.690137	0.27619	0.001999	0.0789422	0.274146
	P	0.539585	0.848938	0.89286	0.558312	0.419004	0.0578002	0.850897	0.296691	0.670619	0.993855	0.127642	0.463369	0.236086	0.496592	0.876523	0.920349	0.75177	0.650521	0.820392	0.29906	0.903187	0.113742	0.267284	0.233996	0.593083	0.427065	0.917844	0.736754	0.375323	0.229905	0.348949	0.476547	0.406118	0.599209	0.964338	0.778736	0.600564	0	0
rs10470220	X2	0.585545	5.69892	0.567043	0.00251725	0.0827926	0.58921	0.181543	0.721495	0.401889	0.550813	0.756524	0.865745	1.24409	0.712721	0.191593	0.0215887	0.203399	0.0630048	0.276681	1.27124	0.436698	3.63646	1.52354	0.190999	0.00116957	0.0225693	2.8649	0.0179291	0.862905	0.520522	2.08388	0.0136468	0.443054	0.541101	0.463321	1.07736	0.0830907
	P	0.444147	0.0169754	0.451436	0.959985	0.773548	0.442725	0.67005	0.395654	0.526115	0.457986	0.384419	0.352136	0.264685	0.398542	0.661594	0.883186	0.651991	0.801808	0.598885	0.259534	0.508721	0.056527	0.217084	0.662087	0.972718	0.880582	0.0905314	0.893482	0.352927	0.470619	0.148862	0.907003	0.505652	0.461977	0.496076	0.299289	0.773152	1	0
																																						total	366	34
																																				Note: Red indicates P < 0.05; Yellow indicates P < 0.000295858
																																				number of p<0.05: 366; number of P<0.000295858: 34
																																				number of HWE tests: 6253
