# Supplementary material for: Genome-wide screen for universal individual identification SNPs based on the HapMap and 1000 Genomes databases
Source: Sci Rep. 2018 Apr 3;8:5553. doi: 10.1038/s41598-018-23888-0 (PMC5882920; doi:10.1038/s41598-018-23888-0)
Supplement: Supplementary file 3 — Dataset 3 [file 41598_2018_23888_MOESM3_ESM.xls]

## Sheet: SNPs in the MAF ≥ 0.39 panel
Chr1	position	Chr2	position	Chr3	position	Chr4	position	Chr5	position	Chr6	position	Chr7	position	Chr8	position	Chr9	position	Chr10	position	chr11	position	chr12	position	chr13	position	chr14	position	chr15	position	chr16	position	chr17	position	chr18	position	chr19		chr20	position	chr21	position	chr22		chrX	position	chrY
rs11590681	chr1:33875402	rs10490047	chr2:40399196	rs4282012	chr3:24384402	rs2941011	chr4:37555738	rs271397	chr5:6370102	rs1193735	chr6:585266	rs4722897	chr7:29292617	rs4469483	chr8:3637304	rs12350076	chr9:27580676	rs825411	chr10:13127374	rs7127767	chr11:5680869	rs431951	chr12:77043454	rs4942486	chr13:32379251	rs7142477	chr14:44122517	rs7167880	chr15:82625685	rs12925084	chr16:27156800	rs4790519	chr17:3553441	rs12605006	chr18:12992262			rs530913	chr20:946505	rs4539869	chr21:14107216			rs722847	chrX:120747125
rs783622	chr1:41901317	rs10865186	chr2:42966207	rs11914834	chr3:73200973	rs4449484	chr4:108537568	rs9451	chr5:6372472	rs9504195	chr6:4678971	rs10256874	chr7:31306765	rs11785007	chr8:5371374	rs10967993	chr9:27582313	rs4750494	chr10:14224894	rs12278842	chr11:5682328	rs2662800	chr12:127187761	rs4942242	chr13:43642928	rs11159161	chr14:76003019	rs9672254	chr15:98954856	rs10852588	chr16:48995930	rs11655774	chr17:10111880	rs17533	chr18:25597838			rs4239719	chr20:16673876	rs4541312	chr21:14107357
rs3010325	chr1:59104157	rs7607215	chr2:46275076	rs4676908	chr3:73225843	rs10518608	chr4:132117520	rs4701737	chr5:6552711	rs1574275	chr6:41207055	rs2024408	chr7:38393337	rs2570703	chr8:6139323	rs1176842	chr9:36815059			rs12287199	chr11:5682640	rs12819145	chr12:131352936	rs1105856	chr13:43652931					rs12934069	chr16:56703098	rs2127995	chr17:14435080	rs273696	chr18:25598695			rs6044214	chr20:16674840	rs7278737	chr21:14109044
rs10783100	chr1:98710740	rs7561460	chr2:102000742	rs2128205	chr3:73289453	rs7659974	chr4:144282316	rs7728549	chr5:9565714	rs4607417	chr6:42010536	rs6962246	chr7:39481411	rs1293288	chr8:11861019	rs4487849	chr9:110451799			rs1498553	chr11:5687798			rs7331003	chr13:43656117					rs10451160	chr16:78889771	rs980346	chr17:66631194	rs628221	chr18:44890914			rs6044218	chr20:16676863	rs1556277	chr21:14110397
rs530022	chr1:168706733	rs11691240	chr2:102000990	rs2895309	chr3:106331177	rs7682836	chr4:144283181	rs1971391	chr5:10512218	rs974110	chr6:65402516	rs17620176	chr7:39492389	rs10503926	chr8:32683698					rs471234	chr11:79378356			rs9542974	chr13:72484460					rs447205	chr16:86733280			rs694808	chr18:44891441			rs6136874	chr20:19888239	rs2826388	chr21:20553824
rs10911093	chr1:182547117	rs4851526	chr2:102001908	rs2399091	chr3:106332904	rs9308179	chr4:144288469	rs1445688	chr5:13677116	rs1078226	chr6:106804007	rs1404719	chr7:46775939	rs10503927	chr8:32685712					rs508485	chr11:94621313			rs4465496	chr13:72484553					rs879628	chr16:88456148			rs11660213	chr18:44902020			rs6046415	chr20:19888449	rs2826390	chr21:20555043
rs10797785	chr1:182547244	rs1464095	chr2:111679563	rs1354147	chr3:117611408	rs10002827	chr4:144291941	rs163192	chr5:69084009	rs2354159	chr6:106804196	rs6955484	chr7:53600385	rs2380437	chr8:68081581					rs621425	chr11:94622263			rs7997643	chr13:72486559													rs2425427	chr20:40720849	rs2826399	chr21:20562806
rs9787011	chr1:182548103	rs7582470	chr2:120818243	rs1501871	chr3:117611869	rs11100846	chr4:144298411	rs163191	chr5:69085365	rs3127637	chr6:106805383	rs7782649	chr7:53602489	rs9297731	chr8:126227281					rs560476	chr11:116349401			rs7325978	chr13:72488622													rs3091601	chr20:40734052	rs10470220	chr21:20563086
rs6694450	chr1:221481186	rs12694624	chr2:223972883	rs3850890	chr3:119546772	rs11100847	chr4:144300557	rs7710068	chr5:73776127	rs1538197	chr6:124738639	rs6460078	chr7:74395124	rs6989344	chr8:138199538					rs623052	chr11:117560330			rs9544749	chr13:78208498													rs6073336	chr20:44116475	rs2831350	chr21:28017563
rs3790955	chr1:230761717	rs6431272	chr2:234593268	rs9864924	chr3:178660091	rs11938834 a	chr4:149412883	rs7710223	chr5:109219742	rs564060	chr6:125110735	rs10949838	chr7:74395766											rs7326317	chr13:105989563
rs9432040	chr1:231878370					rs992449 b	chr4:149477830	rs2624459	chr5:117405513	rs561292	chr6:125111024	rs2267708	chr7:124752458											rs7983579	chr13:106507098
						rs13144096 c	chr4:149512371	rs2007303	chr5:117406027	rs4644087	chr6:127160009	rs937002	chr7:154641286											rs4773029	chr13:109096393
						rs4835587 d	chr4:149518863			rs6569474	chr6:127172466
										rs208869	chr6:129741572
										rs1012515	chr6:136895709
										rs9389449	chr6:136910533
										rs3799480	chr6:136913025
										rs1050803	chr6:136913832
										rs2459110	chr6:152129628
										rs397728	chr6:167270358
										rs9364939	chr6:167409496
										rs4708582	chr6:169071612
										rs4582363	chr6:170130687
Note 1: Loci in adjacent cells shown in red or in green have a r2≥0.05 with each other in at least one of the 37 populations
Note 2: a has a r2≥0.05 with b or c in some populations but doesn't with d in any of the populations
Note 3: Yellow indicates the 117 loci selected for forensic parameters evaluation
