# Supplementary material for: Genome-wide screen for universal individual identification SNPs based on the HapMap and 1000 Genomes databases
Source: Sci Rep. 2018 Apr 3;8:5553. doi: 10.1038/s41598-018-23888-0 (PMC5882920; doi:10.1038/s41598-018-23888-0)
Supplement: Supplementary file 4 — Dataset 4 [file 41598_2018_23888_MOESM4_ESM.xls]

## Sheet: CMP for the 117 loci
	locus	ACB (1000 Genomes)	ASW (1000 Genomes)	ESN (1000 Genomes)	GWD (1000 Genomes)	LWK (1000 Genomes)	MSL (1000 Genomes)	YRI (1000 Genomes)	CLM (1000 Genomes)	MXL (1000 Genomes)	PEL (1000 Genomes)	PUR (1000 Genomes)	CDX (1000 Genomes)	CHB (1000 Genomes)	CHS (1000 Genomes)	JPT (1000 Genomes)	KHV (1000 Genomes)	CEU (1000 Genomes)	FIN (1000 Genomes)	GBR (1000 Genomes)	IBS (1000 Genomes)	TSI (1000 Genomes)	BEB (1000 Genomes)	GIH (1000 Genomes)	ITU (1000 Genomes)	PJL (1000 Genomes)	STU (1000 Genomes)	ASW (HapMap)	CEU (HapMap)	CHB (HapMap)	CHD (HapMap)	GIH (HapMap)	JPT (HapMap)	LWK (HapMap)	MEX (HapMap)	MKK (HapMap)	TSI (HapMap)	YRI (HapMap)
Matching Probability	rs11590861	0.384766	0.356087	0.339047	0.360639	0.396388	0.358062	0.339506	0.380489	0.402832	0.369965	0.389793	0.383513	0.377887	0.356735	0.358173	0.37435	0.424753	0.37435	0.406352	0.392785	0.388593	0.366144	0.377321	0.371011	0.434896	0.40619	0.383195	0.431601	0.36439	0.362654	0.347005	0.341774	0.394467	0.363496	0.375493	0.3888	0.343639
Matching Probability	rs783622	0.376953	0.398549	0.364147	0.395098	0.360473	0.392111	0.371571	0.411498	0.368652	0.35391	0.354105	0.368251	0.389198	0.388481	0.360207	0.365371	0.404551	0.383736	0.373264	0.375491	0.347716	0.369659	0.426525	0.385429	0.380859	0.361015	0.426285	0.41264	0.391976	0.362654	0.4038	0.356097	0.349917	0.405355	0.343481	0.362361	0.38359
Matching Probability	rs3010325	0.354384	0.422198	0.389042	0.369254	0.397204	0.414256	0.401406	0.399049	0.375488	0.380208	0.362241	0.367326	0.391083	0.353651	0.360207	0.365371	0.371901	0.392919	0.36626	0.388593	0.361342	0.387777	0.356207	0.375048	0.4273	0.362361	0.4743	0.401206	0.399861	0.377998	0.353985	0.373639	0.396529	0.374577	0.371795	0.369666	0.370262
Matching Probability	rs10783100	0.412326	0.35125	0.358637	0.377398	0.414754	0.393495	0.376543	0.399502	0.388184	0.367197	0.391827	0.344664	0.377321	0.386122	0.394416	0.418427	0.36782	0.373941	0.35032	0.348415	0.402219	0.383451	0.388444	0.383122	0.357422	0.33737	0.338873	0.364711	0.37855	0.365373	0.373003	0.397321	0.403471	0.378716	0.405325	0.398116	0.356194
Matching Probability	rs530022	0.399306	0.364687	0.357208	0.366591	0.358025	0.358062	0.391118	0.381394	0.392578	0.412595	0.356694	0.379813	0.37751	0.382857	0.444712	0.377615	0.366595	0.356188	0.384132	0.354354	0.448685	0.425365	0.372985	0.35198	0.353082	0.396194	0.362881	0.373483	0.398948	0.369077	0.369474	0.462975	0.356139	0.400431	0.371405	0.4466	0.376076
Matching Probability	rs10911093	0.407769	0.394786	0.382512	0.358759	0.414754	0.36692	0.403978	0.347895	0.384277	0.400415	0.352811	0.400856	0.387313	0.361814	0.388129	0.403326	0.390266	0.411081	0.362396	0.358547	0.393659	0.398864	0.389386	0.391196	0.341797	0.384852	0.37827	0.400736	0.39837	0.404091	0.409862	0.367844	0.419669	0.394174	0.399984	0.392734	0.400342
Matching Probability	rs6694450	0.37066	0.399086	0.366595	0.377398	0.381696	0.401522	0.391118	0.378904	0.368652	0.371073	0.359652	0.369638	0.377321	0.35746	0.415496	0.383736	0.370676	0.420467	0.382683	0.399773	0.365534	0.390752	0.380526	0.360054	0.342665	0.371972	0.372114	0.371811	0.388353	0.373958	0.383786	0.414206	0.422645	0.355529	0.400641	0.376201	0.39192
Matching Probability	rs3790955	0.362196	0.435636	0.420467	0.392905	0.361698	0.349204	0.380144	0.353554	0.350098	0.357232	0.383691	0.411261	0.391837	0.384671	0.42696	0.416794	0.36333	0.37639	0.377853	0.385099	0.417416	0.371823	0.412951	0.366974	0.392578	0.375048	0.461373	0.364868	0.372369	0.376483	0.394177	0.428773	0.383802	0.359691	0.379646	0.423491	0.371188
Matching Probability	rs9432040	0.458984	0.398549	0.359657	0.387423	0.379859	0.37218	0.364369	0.422589	0.42334	0.428927	0.358173	0.396462	0.400886	0.36	0.339312	0.355576	0.422304	0.36333	0.367709	0.372696	0.410953	0.358302	0.394476	0.393502	0.414062	0.362361	0.421976	0.403242	0.402099	0.375	0.416528	0.339024	0.380661	0.429251	0.40664	0.407117	0.357853
Matching Probability	rs10490047	0.479818	0.388336	0.396388	0.372856	0.373329	0.493979	0.396262	0.409461	0.368652	0.387682	0.367419	0.396462	0.381846	0.371066	0.38591	0.361698	0.414754	0.420467	0.385823	0.418989	0.354354	0.360736	0.350174	0.341599	0.385634	0.366974	0.385042	0.399483	0.407321	0.391118	0.356926	0.38058	0.375041	0.372176	0.412804	0.3589	0.373687
Matching Probability	rs10865186	0.412326	0.377587	0.380063	0.369254	0.377615	0.424498	0.418896	0.403576	0.341797	0.355848	0.380917	0.44456	0.388821	0.367619	0.38554	0.380063	0.389042	0.363534	0.36143	0.399249	0.344572	0.364251	0.356018	0.34506	0.356988	0.345444	0.368421	0.377398	0.400075	0.37985	0.369081	0.366904	0.373223	0.343639	0.373356	0.354671	0.41691
Matching Probability	rs7607215	0.357639	0.439398	0.359657	0.41264	0.423324	0.389896	0.355453	0.375509	0.402832	0.369135	0.367419	0.39045	0.372797	0.442902	0.379623	0.368432	0.365371	0.380063	0.363845	0.352957	0.354703	0.387507	0.365444	0.430796	0.355686	0.370434	0.488458	0.37129	0.402206	0.424628	0.359671	0.369254	0.38793	0.384067	0.403435	0.361015	0.352585
Matching Probability	rs7561460	0.391493	0.371137	0.388634	0.415146	0.418427	0.358062	0.356139	0.355364	0.35791	0.528581	0.354475	0.351601	0.467999	0.38195	0.347078	0.409448	0.392307	0.353127	0.395242	0.410429	0.365883	0.395619	0.353756	0.352557	0.365451	0.350827	0.370883	0.38288	0.423837	0.39803	0.347907	0.35782	0.406777	0.36088	0.380753	0.364667	0.350629
Matching Probability	rs1464095	0.371311	0.398011	0.397204	0.359229	0.392715	0.400415	0.387003	0.364192	0.394043	0.432526	0.376664	0.373107	0.408992	0.368889	0.362611	0.365371	0.381696	0.380063	0.36626	0.38475	0.375317	0.381017	0.365444	0.34852	0.393446	0.355825	0.410077	0.389011	0.400871	0.365741	0.360259	0.36926	0.40192	0.416766	0.390369	0.4026	0.378777
Matching Probability	rs7582470	0.392144	0.389411	0.359249	0.389302	0.389858	0.364429	0.396262	0.352648	0.424316	0.41564	0.356694	0.37565	0.370346	0.411701	0.387759	0.359249	0.471891	0.408224	0.421326	0.375491	0.365534	0.380476	0.370346	0.391772	0.365451	0.354095	0.4286	0.471846	0.364164	0.363185	0.3726	0.386953	0.393884	0.417955	0.36596	0.360054	0.411727
Matching Probability	rs12694624	0.396484	0.46036	0.368432	0.360013	0.355984	0.398201	0.355453	0.349027	0.367676	0.387958	0.386834	0.409874	0.388444	0.40898	0.37574	0.403326	0.414345	0.39598	0.406352	0.380907	0.343349	0.387507	0.40164	0.385813	0.391493	0.435602	0.435025	0.403242	0.389419	0.404427	0.42437	0.364711	0.359835	0.376338	0.366124	0.341599	0.358601
Matching Probability	rs6431272	0.388021	0.377049	0.383736	0.379435	0.388634	0.370519	0.41358	0.352875	0.351562	0.361107	0.417714	0.350908	0.361486	0.442902	0.432138	0.364147	0.340884	0.378023	0.344524	0.352258	0.36239	0.402109	0.383354	0.371011	0.34375	0.369666	0.458897	0.349205	0.365017	0.374463	0.402412	0.432062	0.37124	0.359691	0.412804	0.3589	0.386737
Matching Probability	rs4282012	0.353082	0.351787	0.372717	0.38664	0.408224	0.424498	0.379801	0.366455	0.36084	0.340346	0.367788	0.371026	0.365256	0.428209	0.393306	0.400877	0.370268	0.366595	0.380993	0.387195	0.391388	0.37669	0.396739	0.377355	0.356988	0.361015	0.370883	0.370506	0.365976	0.360492	0.412607	0.417026	0.382314	0.358502	0.3918	0.377163	0.40025
Matching Probability	rs11914834	0.33941	0.371137	0.39598	0.379904	0.360473	0.450242	0.356139	0.359212	0.38623	0.422007	0.348558	0.396462	0.40164	0.376327	0.376479	0.385573	0.36782	0.412509	0.372057	0.375491	0.350336	0.394538	0.359035	0.484045	0.356771	0.350827	0.380117	0.382254	0.394747	0.388772	0.35222	0.353591	0.359835	0.366825	0.394231	0.360054	0.34842
Matching Probability	rs2895309	0.39388	0.364149	0.371901	0.368784	0.382512	0.358893	0.373971	0.421458	0.404785	0.391003	0.393491	0.339808	0.364502	0.386122	0.38554	0.428834	0.36333	0.397817	0.377853	0.462136	0.347367	0.416171	0.386559	0.437332	0.403863	0.39927	0.372114	0.365961	0.35587	0.363475	0.385573	0.378678	0.377025	0.381157	0.372863	0.339673	0.381498
Matching Probability	rs1354147	0.392144	0.362537	0.389042	0.365651	0.37639	0.376609	0.366941	0.366229	0.368652	0.358062	0.371487	0.337033	0.374305	0.384671	0.396635	0.36782	0.353739	0.370268	0.380751	0.364835	0.393135	0.372363	0.371289	0.405037	0.364583	0.368512	0.368421	0.361892	0.38196	0.384227	0.3702	0.415773	0.399669	0.386445	0.368425	0.410035	0.380351
Matching Probability	rs3850890	0.340061	0.420586	0.426589	0.361109	0.367139	0.44692	0.370885	0.408556	0.404785	0.362215	0.371117	0.450804	0.363748	0.367619	0.413462	0.377615	0.377615	0.399653	0.418911	0.371823	0.394882	0.369659	0.429541	0.364667	0.373047	0.383122	0.379501	0.370037	0.349992	0.361165	0.42437	0.401206	0.36876	0.438763	0.391108	0.400423	0.37415
Matching Probability	rs9864924	0.375217	0.377049	0.396388	0.362205	0.365371	0.363875	0.381173	0.386148	0.412109	0.428097	0.358728	0.41103	0.391837	0.377415	0.38591	0.373941	0.365371	0.348842	0.372057	0.380907	0.399773	0.383451	0.372608	0.377163	0.46441	0.349481	0.365343	0.363042	0.370878	0.400892	0.363592	0.385842	0.363471	0.40051	0.345674	0.396963	0.350556
Matching Probability	rs2941011	0.425998	0.381349	0.423324	0.373796	0.363534	0.362215	0.368999	0.352875	0.447266	0.364429	0.385355	0.364088	0.372608	0.372698	0.394231	0.370676	0.370676	0.389042	0.368192	0.377413	0.357324	0.360465	0.379395	0.354095	0.365234	0.385813	0.412742	0.399483	0.360435	0.444491	0.377512	0.394471	0.354711	0.4239	0.403928	0.350827	0.360359
Matching Probability	rs4449484	0.394748	0.433486	0.396388	0.360013	0.362718	0.361661	0.368999	0.38411	0.341309	0.375502	0.345414	0.433461	0.358281	0.408073	0.345229	0.431487	0.389042	0.431487	0.397416	0.3568	0.407459	0.37669	0.437082	0.375048	0.420139	0.379662	0.452139	0.360952	0.361181	0.360492	0.43731	0.352338	0.363471	0.337099	0.340812	0.395809	0.370633
Matching Probability	rs10518608	0.344618	0.374362	0.395368	0.364085	0.404551	0.340346	0.373971	0.392712	0.367676	0.377716	0.384061	0.367326	0.349609	0.377596	0.36483	0.384757	0.347005	0.380063	0.411665	0.382479	0.377413	0.411574	0.419361	0.385429	0.360894	0.361592	0.392397	0.358843	0.336296	0.387755	0.436792	0.384945	0.385099	0.385204	0.379848	0.3806	0.396052
Matching Probability	rs9308179	0.347005	0.433486	0.359249	0.368784	0.392307	0.357232	0.38546	0.381847	0.42334	0.406505	0.369638	0.412649	0.364502	0.355828	0.401072	0.377615	0.392307	0.420467	0.350803	0.370775	0.382304	0.361817	0.391837	0.3589	0.362196	0.366398	0.402278	0.381941	0.396878	0.382207	0.359671	0.393218	0.409752	0.444114	0.369412	0.371011	0.385811
Matching Probability	rs11938834	0.380859	0.379737	0.407611	0.369254	0.407611	0.380208	0.366427	0.426211	0.355957	0.372734	0.39645	0.379813	0.449147	0.355283	0.36409	0.365167	0.373329	0.340884	0.378336	0.353655	0.381605	0.382098	0.376002	0.361592	0.382812	0.338716	0.367985	0.371603	0.459641	0.390947	0.382413	0.367844	0.38995	0.363258	0.377055	0.396194	0.368411
Matching Probability	rs4835587	0.370443	0.371137	0.400877	0.377398	0.401898	0.377163	0.366255	0.424174	0.355957	0.372734	0.396635	0.379813	0.45518	0.353469	0.379993	0.365167	0.379247	0.343332	0.397416	0.353655	0.390165	0.381287	0.38128	0.380046	0.373047	0.34506	0.363496	0.376615	0.452928	0.409141	0.39006	0.382254	0.39719	0.363258	0.388889	0.39927	0.371188
Matching Probability	rs271397	0.394748	0.357162	0.356188	0.365025	0.368432	0.413426	0.380144	0.392712	0.409668	0.395433	0.390348	0.362007	0.3826	0.350204	0.386834	0.37435	0.378023	0.351903	0.392827	0.362914	0.393135	0.402109	0.390329	0.40273	0.394748	0.394079	0.397959	0.368558	0.372729	0.383003	0.394756	0.384133	0.369256	0.376338	0.373403	0.403883	0.370083
Matching Probability	rs4701737	0.380425	0.3534	0.378023	0.376302	0.377615	0.384913	0.397119	0.38909	0.367676	0.444429	0.366124	0.382125	0.412951	0.363991	0.404031	0.441894	0.486583	0.414958	0.452723	0.364835	0.370076	0.357491	0.376002	0.396963	0.399306	0.40965	0.34626	0.430809	0.415632	0.371097	0.3822	0.412953	0.373223	0.3478	0.372863	0.373895	0.385811
Matching Probability	rs7728549	0.375868	0.363612	0.392715	0.375989	0.440057	0.345606	0.417181	0.394522	0.382812	0.36692	0.358173	0.402937	0.356207	0.40644	0.366679	0.344965	0.369044	0.397817	0.392827	0.39296	0.420211	0.373716	0.358658	0.386582	0.380859	0.364667	0.345029	0.392278	0.356492	0.3647	0.357318	0.384407	0.418567	0.397741	0.384298	0.413495	0.396918
Matching Probability	rs1971391	0.345703	0.365762	0.383736	0.351241	0.403326	0.348927	0.38546	0.381394	0.373535	0.435571	0.385355	0.396	0.368461	0.367619	0.370377	0.370268	0.379247	0.389042	0.387997	0.383352	0.397327	0.390211	0.365444	0.366398	0.347005	0.376586	0.359803	0.361892	0.360009	0.416884	0.361631	0.365025	0.389917	0.36088	0.367932	0.393502	0.386737
Matching Probability	rs1445688	0.351562	0.409836	0.351903	0.359856	0.37639	0.398754	0.352023	0.379584	0.345215	0.392664	0.336354	0.367326	0.378829	0.45161	0.403107	0.396388	0.337619	0.373941	0.357807	0.362914	0.358197	0.349648	0.358281	0.3589	0.347005	0.380815	0.411511	0.334012	0.371852	0.399691	0.357318	0.407628	0.382314	0.3478	0.384698	0.366398	0.358601
Matching Probability	rs163192	0.412326	0.391561	0.361698	0.359229	0.386185	0.415363	0.381173	0.356496	0.375	0.349204	0.350777	0.37565	0.41823	0.399365	0.404771	0.371901	0.404959	0.436996	0.392344	0.402219	0.352957	0.347485	0.341691	0.394079	0.398655	0.33391	0.389351	0.41264	0.430892	0.393654	0.3422	0.398101	0.398512	0.370883	0.404787	0.349481	0.388889
Matching Probability	rs7710068	0.367188	0.398011	0.354352	0.349832	0.389042	0.369135	0.395233	0.350611	0.348145	0.380484	0.367419	0.3738	0.382788	0.368345	0.38591	0.386185	0.404959	0.410672	0.355633	0.399773	0.374268	0.379124	0.405788	0.397347	0.372613	0.35198	0.411511	0.414363	0.375353	0.388772	0.404372	0.38382	0.410083	0.355529	0.364481	0.377355	0.384145
Matching Probability	rs7710223	0.353082	0.347487	0.402102	0.399483	0.37435	0.451349	0.366941	0.371888	0.404785	0.424498	0.376664	0.363163	0.369215	0.405714	0.369638	0.353739	0.381696	0.356188	0.419877	0.372696	0.357324	0.371823	0.372797	0.348904	0.375217	0.3589	0.349954	0.388393	0.380894	0.344921	0.382806	0.368463	0.387934	0.389417	0.367193	0.354095	0.370083
Matching Probability	rs2624459	0.396701	0.398549	0.431487	0.436918	0.380063	0.41564	0.362311	0.387732	0.435547	0.345606	0.366679	0.425598	0.385427	0.373061	0.415865	0.447403	0.385573	0.369044	0.407318	0.354703	0.375317	0.357761	0.418041	0.3589	0.371311	0.397924	0.412742	0.403242	0.383665	0.439778	0.396922	0.436761	0.418678	0.444114	0.372863	0.396194	0.371188
Matching Probability	rs1193735	0.407769	0.394786	0.366595	0.373169	0.355372	0.503945	0.355453	0.381394	0.412598	0.375502	0.416605	0.39045	0.391083	0.365079	0.354475	0.377615	0.414754	0.366595	0.344524	0.399249	0.383876	0.383451	0.424828	0.3589	0.376519	0.354864	0.409665	0.402929	0.381728	0.387517	0.4394	0.362723	0.398872	0.395408	0.358728	0.371011	0.348975
Matching Probability	rs9504195	0.366102	0.399086	0.446179	0.388519	0.33721	0.358893	0.434328	0.395428	0.379395	0.418131	0.370562	0.377038	0.378641	0.388481	0.372966	0.383124	0.403326	0.394756	0.37737	0.375317	0.360992	0.399405	0.413328	0.392349	0.357422	0.361592	0.34375	0.39719	0.396872	0.370061	0.409448	0.371916	0.341133	0.381964	0.38301	0.35717	0.385811
Matching Probability	rs1574275	0.357639	0.394786	0.396388	0.408724	0.403326	0.369135	0.402435	0.375283	0.404297	0.384913	0.38554	0.393225	0.371854	0.38195	0.370562	0.381696	0.394756	0.368432	0.372298	0.385099	0.381256	0.417793	0.356396	0.388889	0.362196	0.352557	0.397321	0.36941	0.362442	0.35157	0.3762	0.392419	0.38964	0.409665	0.413982	0.38359	0.370369
Matching Probability	rs4607417	0.355686	0.370599	0.364147	0.387579	0.371901	0.364983	0.387003	0.351743	0.387207	0.339516	0.386834	0.382125	0.443868	0.383583	0.379993	0.380063	0.388022	0.444138	0.385823	0.378461	0.434885	0.404002	0.395985	0.352557	0.375	0.376201	0.374577	0.392278	0.412222	0.377743	0.415	0.372543	0.399863	0.37827	0.380836	0.42437	0.372203
Matching Probability	rs974110	0.399306	0.381349	0.359249	0.372856	0.341292	0.403737	0.404835	0.375509	0.35498	0.399862	0.379993	0.382125	0.365444	0.395556	0.397189	0.389042	0.459647	0.384757	0.350803	0.404839	0.448336	0.394538	0.370534	0.389273	0.393446	0.403114	0.372114	0.44005	0.360009	0.36334	0.4024	0.388519	0.341983	0.352556	0.393299	0.443099	0.377852
Matching Probability	rs1078226	0.380425	0.367912	0.360473	0.39682	0.363534	0.353356	0.367798	0.399049	0.382324	0.380208	0.362611	0.406405	0.420492	0.360181	0.38554	0.378839	0.377615	0.441894	0.418911	0.44624	0.378461	0.420498	0.351117	0.34852	0.373047	0.416571	0.385042	0.373169	0.394853	0.398872	0.355357	0.387266	0.362645	0.387039	0.397189	0.377355	0.370262
Matching Probability	rs1538197	0.409071	0.347487	0.373941	0.354374	0.36333	0.35391	0.374657	0.375509	0.382324	0.413426	0.369638	0.356457	0.385616	0.426032	0.346709	0.359249	0.360473	0.404959	0.351769	0.372696	0.391039	0.379394	0.408992	0.396194	0.355686	0.361592	0.357341	0.36942	0.399861	0.39096	0.409078	0.364085	0.36843	0.389351	0.349852	0.391196	0.373965
Matching Probability	rs564060	0.370009	0.420586	0.359657	0.422508	0.365167	0.380484	0.38323	0.341557	0.344238	0.459931	0.362241	0.421436	0.360166	0.378141	0.391827	0.423324	0.436996	0.383124	0.389929	0.370425	0.420211	0.363169	0.441606	0.392349	0.394748	0.361015	0.441059	0.403869	0.369236	0.398367	0.427703	0.385073	0.373223	0.345422	0.35667	0.432526	0.396228
Matching Probability	rs4644087	0.381727	0.3534	0.39598	0.389302	0.379859	0.395433	0.402435	0.377773	0.377441	0.362491	0.362981	0.417505	0.359789	0.341134	0.358173	0.395368	0.366595	0.429446	0.364569	0.387894	0.40152	0.385343	0.359789	0.378893	0.33941	0.373318	0.359803	0.409279	0.369812	0.387257	0.367905	0.374736	0.382479	0.376338	0.36283	0.386967	0.403397
Matching Probability	rs208869	0.419922	0.335662	0.360473	0.378651	0.392307	0.369965	0.413752	0.406745	0.433105	0.373564	0.390717	0.405712	0.420115	0.344943	0.390717	0.379859	0.414754	0.369044	0.377853	0.368678	0.378112	0.389129	0.370534	0.410035	0.401259	0.391772	0.345029	0.414363	0.40176	0.382207	0.393586	0.387063	0.393223	0.434602	0.396795	0.363984	0.392057
Matching Probability	rs1012515	0.375868	0.363612	0.365371	0.355314	0.391083	0.361107	0.38323	0.375509	0.393066	0.362491	0.408099	0.392531	0.394476	0.344943	0.357988	0.356188	0.441894	0.384757	0.368434	0.384051	0.46266	0.360736	0.394665	0.375048	0.407769	0.403306	0.365343	0.430809	0.384624	0.361165	0.396922	0.360952	0.378347	0.366825	0.370562	0.446559	0.382572
Matching Probability	rs2459110	0.40191	0.389411	0.411081	0.379748	0.37639	0.369135	0.360082	0.359212	0.351562	0.492318	0.394231	0.360388	0.40296	0.405896	0.396635	0.36782	0.364147	0.368228	0.384615	0.421784	0.385274	0.426717	0.372608	0.368128	0.362196	0.414264	0.401662	0.362205	0.395279	0.404427	0.355749	0.381314	0.38	0.369203	0.406394	0.396194	0.37127
Matching Probability	rs397728	0.380425	0.371137	0.431487	0.373169	0.389042	0.369135	0.434328	0.349706	0.433105	0.363322	0.377774	0.37565	0.399755	0.369433	0.380362	0.354352	0.365167	0.407611	0.367709	0.407459	0.421784	0.425906	0.403525	0.391772	0.375868	0.398116	0.368421	0.378651	0.417124	0.383217	0.398098	0.377242	0.401488	0.397741	0.394231	0.398116	0.419501
Matching Probability	rs9364939	0.425998	0.415211	0.36333	0.428616	0.383736	0.361661	0.380144	0.422589	0.439453	0.342837	0.398484	0.398774	0.357715	0.400816	0.387019	0.372717	0.34823	0.407407	0.4363	0.35086	0.360293	0.409681	0.383354	0.350827	0.40191	0.366398	0.411511	0.353591	0.380681	0.358977	0.364768	0.39682	0.375372	0.420333	0.361665	0.34852	0.39192
Matching Probability	rs4708582	0.398655	0.400161	0.371901	0.369254	0.36333	0.482076	0.362826	0.380715	0.349609	0.392111	0.347078	0.346514	0.375813	0.361633	0.389793	0.373941	0.373941	0.430262	0.367709	0.379509	0.403267	0.364792	0.40673	0.370242	0.375217	0.366205	0.370883	0.388519	0.380894	0.410824	0.413587	0.379435	0.378678	0.36088	0.391765	0.389466	0.367023
Matching Probability	rs4582363	0.405599	0.433486	0.351903	0.367844	0.400061	0.372734	0.364369	0.352648	0.375488	0.353356	0.410503	0.383513	0.371854	0.42059	0.358173	0.377615	0.383736	0.359657	0.368192	0.399773	0.383876	0.409681	0.375813	0.373895	0.362196	0.398116	0.466913	0.40354	0.37141	0.410319	0.366729	0.355627	0.409141	0.405355	0.408284	0.392349	0.363413
Matching Probability	rs4722897	0.349609	0.391561	0.371901	0.4117	0.403326	0.398754	0.358539	0.357854	0.351562	0.380484	0.352071	0.406405	0.377887	0.380317	0.388129	0.345781	0.389858	0.389042	0.373264	0.36239	0.378112	0.381287	0.356773	0.362361	0.4273	0.380046	0.379464	0.3987	0.402798	0.340379	0.353005	0.36941	0.375868	0.35611	0.373521	0.382413	0.376076
Matching Probability	rs10256874	0.425998	0.406611	0.392307	0.339024	0.346189	0.417024	0.362654	0.380942	0.373535	0.387682	0.369638	0.409874	0.358658	0.467755	0.366679	0.424753	0.355576	0.384757	0.384615	0.372522	0.371823	0.383451	0.356773	0.354864	0.366102	0.368512	0.400431	0.358603	0.361181	0.377998	0.349083	0.370037	0.358512	0.387039	0.392587	0.374571	0.356194
Matching Probability	rs2024408	0.437717	0.371137	0.352311	0.409351	0.360473	0.340346	0.384945	0.347895	0.375488	0.373287	0.402922	0.409874	0.387313	0.38195	0.464497	0.390266	0.353127	0.397204	0.345248	0.344746	0.354354	0.353975	0.408804	0.40619	0.380425	0.371011	0.389351	0.355627	0.416485	0.383217	0.394177	0.45634	0.358977	0.372176	0.359057	0.3589	0.37249
Matching Probability	rs6962246	0.422092	0.3534	0.386185	0.366591	0.373329	0.389896	0.364712	0.385469	0.368652	0.406505	0.352811	0.416811	0.352437	0.364535	0.367604	0.360473	0.37435	0.392919	0.410699	0.358721	0.342475	0.418875	0.368084	0.365821	0.391493	0.405037	0.345029	0.379748	0.363333	0.354931	0.375	0.364662	0.372696	0.358502	0.360043	0.335163	0.370989
Matching Probability	rs1404719	0.354384	0.345337	0.378023	0.42611	0.378839	0.377163	0.392147	0.337936	0.350098	0.374671	0.357249	0.354376	0.365444	0.35093	0.367788	0.342108	0.366595	0.358025	0.365777	0.354703	0.386846	0.378313	0.371854	0.388889	0.362196	0.377163	0.341336	0.402929	0.394747	0.355946	0.371042	0.36988	0.366446	0.354935	0.347513	0.406574	0.372299
Matching Probability	rs6955484	0.45204	0.400161	0.37435	0.419532	0.383736	0.357232	0.389403	0.356043	0.416504	0.450242	0.380362	0.396462	0.393911	0.374694	0.371487	0.392919	0.379859	0.390266	0.403454	0.35121	0.351035	0.411844	0.363748	0.347943	0.375	0.354671	0.390582	0.374266	0.37141	0.35258	0.360259	0.387423	0.387934	0.426278	0.396039	0.354864	0.373965
Matching Probability	rs6460078	0.392578	0.424886	0.399449	0.355627	0.370268	0.340069	0.370542	0.40584	0.373535	0.377716	0.348373	0.334027	0.402017	0.405714	0.399408	0.37435	0.344965	0.34823	0.377853	0.387894	0.398725	0.363169	0.353756	0.3589	0.360243	0.361015	0.444752	0.337458	0.394747	0.349966	0.347907	0.388519	0.375372	0.369203	0.414733	0.392734	0.355917
Matching Probability	rs2267708	0.396484	0.3534	0.388022	0.340277	0.348842	0.39128	0.362311	0.399049	0.377441	0.363875	0.358728	0.364088	0.383354	0.399909	0.371487	0.388634	0.394552	0.406999	0.46818	0.344921	0.411302	0.394267	0.360166	0.342753	0.370009	0.383122	0.338873	0.404809	0.366402	0.342825	0.349476	0.374736	0.364793	0.393579	0.367604	0.411957	0.3611
Matching Probability	rs937002	0.340061	0.372212	0.407611	0.364711	0.377615	0.395986	0.38546	0.428474	0.368652	0.400969	0.354845	0.405712	0.388067	0.40644	0.398114	0.36782	0.37435	0.386185	0.349354	0.404839	0.354354	0.385343	0.391837	0.345444	0.393446	0.368512	0.370883	0.368784	0.382066	0.387257	0.390256	0.389302	0.365124	0.376338	0.403455	0.345444	0.382572
Matching Probability	rs4469483	0.388021	0.420586	0.365371	0.415773	0.408224	0.358062	0.465706	0.392712	0.375	0.360277	0.376479	0.364088	0.363936	0.429841	0.357988	0.349454	0.407611	0.372717	0.379302	0.375666	0.343174	0.352893	0.370346	0.371588	0.375868	0.406574	0.390582	0.421724	0.370316	0.372599	0.3702	0.371014	0.422645	0.399815	0.366453	0.343006	0.455875
Matching Probability	rs11785007	0.362196	0.342112	0.358025	0.34153	0.357208	0.358339	0.441872	0.377999	0.375488	0.381592	0.375925	0.369407	0.408804	0.353651	0.443602	0.375778	0.383736	0.372717	0.406352	0.358197	0.377063	0.364251	0.362805	0.389273	0.347873	0.371972	0.341336	0.389302	0.430763	0.364027	0.357122	0.431282	0.363802	0.375149	0.354173	0.371972	0.40025
Matching Probability	rs2570703	0.409071	0.351787	0.338435	0.405748	0.411081	0.360277	0.385974	0.342915	0.388184	0.397924	0.369822	0.420974	0.412574	0.356735	0.348188	0.348842	0.388634	0.386185	0.363362	0.386671	0.351734	0.398323	0.356018	0.39927	0.375868	0.363514	0.350569	0.391965	0.400714	0.362007	0.362612	0.351241	0.376483	0.388228	0.371384	0.345636	0.401083
Matching Probability	rs1293288	0.406467	0.399086	0.383124	0.38288	0.379247	0.375502	0.384774	0.428927	0.376953	0.405952	0.351886	0.419586	0.45254	0.356372	0.385355	0.394552	0.446179	0.381696	0.466248	0.344572	0.357848	0.428069	0.360543	0.39927	0.367188	0.353133	0.390582	0.421724	0.442059	0.381859	0.3754	0.361579	0.408926	0.424438	0.388314	0.347943	0.373409
Matching Probability	rs10503926	0.372613	0.33835	0.34823	0.349048	0.37639	0.399862	0.358711	0.46469	0.334473	0.351419	0.425296	0.405712	0.369215	0.353651	0.358728	0.36333	0.391083	0.434547	0.357566	0.355402	0.35086	0.418875	0.395985	0.373895	0.355686	0.34083	0.34626	0.377555	0.385583	0.393654	0.400059	0.354844	0.390579	0.343639	0.397189	0.34852	0.363969
Matching Probability	rs2380437	0.432509	0.400161	0.365167	0.384133	0.377615	0.386021	0.389403	0.341557	0.484863	0.373564	0.396635	0.433461	0.40673	0.393741	0.375	0.346393	0.419243	0.386185	0.395242	0.391039	0.365709	0.353975	0.398247	0.407728	0.38303	0.384852	0.381964	0.381627	0.429698	0.387257	0.400451	0.366278	0.379835	0.438763	0.36616	0.362361	0.39229
Matching Probability	rs9297731	0.386285	0.389411	0.377615	0.370977	0.440465	0.340346	0.420953	0.364192	0.373047	0.414256	0.379623	0.367326	0.375624	0.458685	0.374815	0.407611	0.406999	0.365371	0.426156	0.370425	0.426325	0.369659	0.349609	0.379662	0.435113	0.387735	0.424438	0.39917	0.36689	0.382888	0.341437	0.371804	0.44595	0.364447	0.356753	0.423875	0.395252
Matching Probability	rs6989344	0.343967	0.346412	0.410672	0.359856	0.377615	0.362215	0.417181	0.379584	0.396484	0.413426	0.401072	0.451497	0.389198	0.360726	0.461354	0.351903	0.354352	0.378023	0.385823	0.394532	0.378461	0.411574	0.363936	0.348904	0.399306	0.39927	0.374577	0.356723	0.372369	0.377493	0.364768	0.434568	0.35686	0.386445	0.402942	0.370242	0.428386
Matching Probability	rs12350076	0.419488	0.365762	0.412305	0.389302	0.389858	0.430865	0.42644	0.3445	0.351074	0.428927	0.361871	0.428604	0.379772	0.372698	0.36483	0.401898	0.388634	0.370268	0.349112	0.348415	0.377762	0.369389	0.368272	0.385429	0.367188	0.380238	0.380117	0.364711	0.375353	0.36773	0.362023	0.373639	0.421322	0.34626	0.37878	0.371011	0.451155
Matching Probability	rs1176842	0.371311	0.478635	0.373329	0.41123	0.390266	0.440277	0.381173	0.361023	0.364746	0.363322	0.387759	0.408949	0.389386	0.350204	0.37574	0.386185	0.368228	0.363534	0.367709	0.413049	0.368329	0.372634	0.372608	0.40965	0.386285	0.347943	0.426285	0.372856	0.371837	0.397694	0.372611	0.366591	0.378347	0.382283	0.353139	0.370434	0.390505
Matching Probability	rs4487849	0.437717	0.368449	0.380063	0.361579	0.404959	0.405952	0.386317	0.365097	0.376953	0.351142	0.364645	0.37935	0.43859	0.387937	0.419194	0.429038	0.379859	0.397204	0.33752	0.371823	0.372522	0.394538	0.365444	0.384852	0.344618	0.34083	0.37273	0.390944	0.436511	0.360492	0.358102	0.439413	0.395702	0.397741	0.434922	0.37908	0.411897
Matching Probability	rs825411	0.342665	0.3534	0.458423	0.350302	0.389042	0.367751	0.379287	0.41761	0.361328	0.387682	0.372966	0.39045	0.420492	0.350204	0.391827	0.37639	0.364147	0.436996	0.374472	0.383003	0.397327	0.361817	0.410312	0.361592	0.380425	0.423299	0.348723	0.36941	0.42714	0.388099	0.398098	0.373796	0.40876	0.369203	0.37878	0.404844	0.39229
Matching Probability	rs4750494	0.419488	0.347487	0.395368	0.360013	0.375778	0.379377	0.366427	0.347895	0.375	0.361661	0.38517	0.371026	0.419361	0.378141	0.416605	0.401286	0.381696	0.410672	0.421326	0.420735	0.383876	0.381287	0.390329	0.356594	0.371311	0.350827	0.368421	0.366869	0.391112	0.368572	0.385158	0.410083	0.388572	0.357341	0.374152	0.380815	0.388537
Matching Probability	rs7127767	0.350911	0.374362	0.383736	0.367374	0.389042	0.373564	0.371571	0.364418	0.333496	0.386021	0.340976	0.363163	0.382788	0.363991	0.370562	0.382512	0.416794	0.400061	0.367226	0.450432	0.377063	0.372634	0.391837	0.354864	0.407769	0.363514	0.372114	0.406062	0.360435	0.362007	0.395353	0.37129	0.381157	0.333333	0.359667	0.410804	0.377852
Matching Probability	rs471234	0.375217	0.465735	0.377615	0.365025	0.355984	0.409827	0.36334	0.370756	0.384277	0.38436	0.370562	0.396	0.370534	0.413333	0.372226	0.377615	0.343332	0.404551	0.434851	0.365883	0.400821	0.4351	0.37751	0.396194	0.417318	0.361784	0.393044	0.354751	0.378785	0.45476	0.3858	0.379904	0.361322	0.400431	0.400291	0.39927	0.382154
Matching Probability	rs508485	0.392578	0.374362	0.357208	0.367844	0.368228	0.373564	0.399691	0.382526	0.461426	0.382422	0.370747	0.375188	0.421058	0.372698	0.372596	0.357208	0.409448	0.447403	0.400314	0.383003	0.414447	0.40914	0.38128	0.392349	0.404297	0.354671	0.342474	0.401023	0.412222	0.343153	0.3826	0.382812	0.352538	0.419005	0.382725	0.437332	0.388958
Matching Probability	rs560476	0.38954	0.420586	0.421692	0.42799	0.373329	0.38436	0.375686	0.390901	0.501953	0.398754	0.410318	0.344664	0.379772	0.388481	0.352811	0.407611	0.37639	0.446791	0.432436	0.351035	0.363088	0.382098	0.402017	0.366205	0.422092	0.361784	0.399815	0.376772	0.369812	0.377229	0.395353	0.373796	0.389917	0.466706	0.382396	0.34852	0.376741
Matching Probability	rs623052	0.343967	0.422198	0.383736	0.420158	0.348638	0.37218	0.380144	0.360797	0.38916	0.361384	0.411797	0.377732	0.354133	0.40898	0.358173	0.369044	0.404959	0.456382	0.373264	0.378286	0.413049	0.387507	0.362428	0.430796	0.351562	0.363322	0.396737	0.435821	0.364728	0.360492	0.369866	0.364868	0.348876	0.382283	0.349441	0.411957	0.405248
Matching Probability	rs431951	0.375217	0.409836	0.406999	0.386953	0.386185	0.398201	0.411008	0.392712	0.377441	0.371349	0.400333	0.377963	0.410312	0.359456	0.380732	0.399653	0.375778	0.364147	0.363845	0.375491	0.36763	0.361547	0.414836	0.361015	0.347873	0.353133	0.412742	0.359856	0.388353	0.350223	0.405156	0.389929	0.416033	0.386445	0.376808	0.360054	0.39229
Matching Probability	rs2662800	0.378472	0.377049	0.347005	0.361579	0.37435	0.392111	0.388889	0.35876	0.373047	0.384913	0.360392	0.397849	0.424074	0.35746	0.363351	0.388634	0.377615	0.412305	0.399589	0.372871	0.370425	0.375068	0.3826	0.396963	0.399306	0.371588	0.368421	0.358133	0.399861	0.369918	0.368689	0.367374	0.369413	0.387039	0.376808	0.368101	0.400065
Matching Probability	rs12819145	0.380425	0.341037	0.392919	0.387266	0.389042	0.39128	0.336934	0.392712	0.39209	0.425329	0.348373	0.343277	0.405411	0.475556	0.378513	0.377615	0.383736	0.370268	0.400072	0.356625	0.358197	0.348026	0.362805	0.361784	0.368707	0.361015	0.348723	0.379904	0.37855	0.346183	0.354573	0.378348	0.401488	0.434602	0.390861	0.361592	0.346198
Matching Probability	rs4942486	0.350477	0.389411	0.401286	0.352494	0.36782	0.38436	0.408951	0.358307	0.462891	0.358893	0.34301	0.383513	0.364502	0.40898	0.42733	0.353739	0.343944	0.406999	0.335587	0.383003	0.3568	0.348567	0.349609	0.388889	0.388021	0.363514	0.396737	0.344663	0.394001	0.384227	0.364768	0.409194	0.355537	0.457194	0.384944	0.361592	0.386737
Matching Probability	rs4942242	0.362196	0.372212	0.373941	0.379904	0.358637	0.492318	0.355453	0.360797	0.351074	0.375502	0.390717	0.37565	0.367707	0.413333	0.366124	0.379859	0.362718	0.39598	0.385823	0.378461	0.387894	0.399405	0.360543	0.373318	0.366102	0.418108	0.372114	0.364868	0.387181	0.376147	0.351828	0.360952	0.363471	0.346611	0.385684	0.377355	0.366745
Matching Probability	rs9542974	0.357639	0.402849	0.364147	0.381941	0.400877	0.387958	0.372428	0.370077	0.44873	0.337855	0.351886	0.39045	0.39146	0.387937	0.353365	0.347005	0.378839	0.407611	0.384132	0.35086	0.386671	0.371823	0.362051	0.371011	0.339193	0.369666	0.393044	0.367844	0.395599	0.376147	0.374963	0.359229	0.401488	0.446492	0.375493	0.383122	0.372299
Matching Probability	rs9544749	0.435113	0.379737	0.368228	0.351555	0.381696	0.355848	0.381173	0.428474	0.375488	0.399862	0.392936	0.369407	0.362051	0.383583	0.394416	0.375778	0.346189	0.419243	0.403454	0.398725	0.382479	0.373716	0.408992	0.431565	0.375	0.354864	0.363496	0.346229	0.373861	0.372612	0.412803	0.406062	0.375686	0.369203	0.38058	0.375048	0.422278
Matching Probability	rs7326317	0.349826	0.428648	0.38292	0.346856	0.370676	0.379377	0.367455	0.442282	0.404297	0.363875	0.368898	0.372413	0.358658	0.410794	0.380732	0.375778	0.366595	0.382512	0.370124	0.374268	0.395755	0.388588	0.338298	0.422338	0.398655	0.376201	0.453986	0.387423	0.361051	0.357967	0.339673	0.374203	0.393058	0.376338	0.349852	0.39653	0.377296
Matching Probability	rs7983579	0.46441	0.392636	0.401898	0.392435	0.350474	0.345606	0.36334	0.360797	0.368652	0.392111	0.376664	0.397849	0.403525	0.374875	0.387019	0.426589	0.427813	0.399449	0.39645	0.391039	0.367805	0.403191	0.43218	0.40619	0.405165	0.389273	0.415205	0.387266	0.411583	0.367393	0.43084	0.399483	0.357355	0.378716	0.380418	0.365821	0.363969
Matching Probability	rs4773029	0.357422	0.3534	0.37435	0.361579	0.353127	0.380484	0.352023	0.362608	0.375	0.369135	0.396635	0.368251	0.45254	0.412426	0.372596	0.392715	0.403326	0.399653	0.359498	0.345445	0.360643	0.398864	0.351117	0.380238	0.38954	0.43887	0.395408	0.413388	0.452181	0.377743	0.352416	0.365912	0.362826	0.394174	0.430817	0.383144	0.358288
Matching Probability	rs7142477	0.356771	0.387799	0.406999	0.366591	0.348842	0.353356	0.364712	0.368719	0.349609	0.399862	0.385355	0.375188	0.340937	0.354558	0.420673	0.36333	0.437608	0.39598	0.485569	0.372871	0.393135	0.358843	0.377887	0.425798	0.360243	0.358131	0.396737	0.429556	0.34548	0.370885	0.3752	0.393218	0.366777	0.353746	0.376961	0.396963	0.371466
Matching Probability	rs11159161	0.351562	0.377049	0.372717	0.374266	0.354352	0.391557	0.372428	0.376415	0.341797	0.505052	0.388314	0.372413	0.381846	0.377052	0.354105	0.360473	0.360473	0.378023	0.368434	0.393135	0.370425	0.40292	0.349609	0.364667	0.400391	0.371011	0.347751	0.351001	0.344498	0.362442	0.354592	0.34375	0.36	0.337812	0.339679	0.375659	0.361987
Matching Probability	rs7167880	0.4273	0.374362	0.411081	0.3987	0.402102	0.3791	0.35511	0.399049	0.377441	0.399862	0.379623	0.360388	0.357715	0.346576	0.362611	0.363534	0.41557	0.363534	0.4363	0.396629	0.365883	0.370471	0.413705	0.353133	0.417318	0.344291	0.35611	0.427676	0.354681	0.472267	0.421625	0.362205	0.395207	0.372176	0.398504	0.366205	0.358415
Matching Probability	rs9672254	0.412109	0.422198	0.378839	0.377242	0.359249	0.414256	0.34928	0.371888	0.361816	0.380484	0.423077	0.406405	0.408992	0.368345	0.386834	0.369044	0.37435	0.354352	0.384615	0.378112	0.386846	0.386696	0.368461	0.379662	0.355035	0.389466	0.424438	0.373483	0.402845	0.364363	0.3654	0.392905	0.380331	0.352556	0.452745	0.400423	0.358601
Matching Probability	rs12925084	0.353516	0.377049	0.37639	0.374736	0.410672	0.356125	0.370542	0.366455	0.401855	0.398201	0.371487	0.383513	0.394476	0.355828	0.390717	0.377615	0.361698	0.386185	0.380993	0.378461	0.402219	0.364251	0.368461	0.370434	0.38303	0.398116	0.352416	0.369254	0.37141	0.382207	0.377708	0.377868	0.426612	0.417955	0.398011	0.39927	0.380258
Matching Probability	rs10852588	0.419922	0.409836	0.410672	0.381314	0.370268	0.417024	0.356139	0.375057	0.393066	0.398754	0.372596	0.377732	0.39146	0.394286	0.391827	0.359249	0.402102	0.383736	0.374472	0.431915	0.376365	0.387507	0.379395	0.380046	0.353082	0.391003	0.362881	0.415146	0.368404	0.423113	0.362612	0.3987	0.36876	0.387039	0.344264	0.383122	0.34953
Matching Probability	rs12934069	0.361328	0.398011	0.373329	0.34059	0.396388	0.36692	0.366427	0.370077	0.370605	0.348374	0.391087	0.357151	0.376002	0.35746	0.376479	0.382512	0.422916	0.379859	0.416737	0.435584	0.383003	0.342618	0.394476	0.34506	0.370009	0.357747	0.423823	0.44005	0.382812	0.437253	0.400255	0.367374	0.38	0.395363	0.402696	0.380238	0.358971
Matching Probability	rs10451160	0.380425	0.368449	0.358637	0.394471	0.378023	0.35391	0.396262	0.411498	0.370605	0.367197	0.420673	0.357151	0.402017	0.39229	0.390717	0.373941	0.422304	0.36333	0.385823	0.357149	0.393135	0.388048	0.36092	0.39927	0.373047	0.376201	0.385042	0.404809	0.41446	0.416547	0.349279	0.381941	0.381157	0.384661	0.371877	0.385813	0.418184
Matching Probability	rs447205	0.40625	0.445848	0.41557	0.372856	0.370676	0.384913	0.38546	0.377773	0.393066	0.375502	0.375925	0.392531	0.360166	0.389025	0.391827	0.410672	0.377615	0.388022	0.396691	0.40152	0.361342	0.337209	0.370346	0.350827	0.373047	0.381776	0.438596	0.372856	0.352976	0.388099	0.359671	0.397917	0.360826	0.372176	0.367193	0.360054	0.388588
Matching Probability	rs879628	0.38303	0.371137	0.379859	0.375989	0.446791	0.382422	0.347737	0.360797	0.401855	0.392664	0.444712	0.358539	0.372985	0.372698	0.403107	0.389042	0.397204	0.431487	0.384615	0.374094	0.378286	0.356409	0.372797	0.368128	0.361328	0.417724	0.372114	0.382193	0.384943	0.404427	0.372611	0.426737	0.431901	0.459572	0.388642	0.369666	0.382717
Matching Probability	rs4790519	0.362196	0.374362	0.404959	0.38382	0.429446	0.422284	0.356139	0.344726	0.367676	0.351419	0.387759	0.39045	0.377321	0.344943	0.362241	0.478421	0.389042	0.370268	0.392827	0.403441	0.370425	0.465928	0.356207	0.361592	0.371311	0.380815	0.370883	0.37229	0.412742	0.40898	0.3802	0.36942	0.427438	0.363496	0.350427	0.371588	0.36095
Matching Probability	rs11655774	0.362196	0.373287	0.407611	0.355314	0.418427	0.408166	0.384945	0.433454	0.397949	0.376609	0.396635	0.411261	0.400886	0.350204	0.369822	0.440465	0.389858	0.37639	0.380751	0.358197	0.374094	0.379124	0.344142	0.354671	0.398438	0.371011	0.37273	0.385073	0.377804	0.38793	0.349083	0.365338	0.411736	0.414388	0.357249	0.361015	0.41691
Matching Probability	rs2127995	0.400391	0.389411	0.363534	0.393531	0.383736	0.347266	0.391118	0.367813	0.337891	0.339516	0.394231	0.3738	0.379772	0.387937	0.34375	0.372513	0.441894	0.373941	0.426398	0.360643	0.386846	0.365873	0.383354	0.383122	0.412977	0.388889	0.400431	0.458062	0.376419	0.394159	0.373003	0.34059	0.37124	0.338882	0.352071	0.39927	0.379518
Matching Probability	rs980346	0.360243	0.411449	0.39598	0.373169	0.371901	0.380208	0.341735	0.371888	0.460938	0.405952	0.371487	0.393225	0.382788	0.378141	0.410503	0.343944	0.383736	0.392919	0.358049	0.356625	0.349463	0.362628	0.354133	0.39927	0.365451	0.361592	0.385042	0.391965	0.378785	0.356283	0.353985	0.3987	0.36314	0.434602	0.387418	0.361592	0.341941
Matching Probability	rs12605006	0.380425	0.342112	0.37435	0.362519	0.377615	0.360277	0.364712	0.413536	0.407715	0.43917	0.380362	0.433461	0.407673	0.343673	0.354475	0.394756	0.353127	0.359249	0.344041	0.389641	0.375666	0.355327	0.400509	0.347366	0.444227	0.34083	0.333949	0.372856	0.388779	0.3647	0.4098	0.362362	0.367438	0.414388	0.3918	0.373318	0.359156
Matching Probability	rs17533	0.380425	0.342112	0.37435	0.362519	0.377615	0.360277	0.364712	0.413536	0.407715	0.43917	0.380362	0.433461	0.407673	0.343673	0.354475	0.394756	0.353127	0.359249	0.344041	0.389641	0.375666	0.355327	0.400509	0.347366	0.444227	0.34083	0.438596	0.381157	0.377271	0.370542	0.377708	0.400736	0.353388	0.352556	0.37878	0.410804	0.372854
Matching Probability	rs628221	0.349826	0.398549	0.351903	0.363458	0.420467	0.358062	0.384945	0.370077	0.401855	0.36692	0.360947	0.369638	0.395419	0.388481	0.385355	0.404551	0.396388	0.39598	0.386548	0.3568	0.372696	0.395619	0.356207	0.395617	0.386936	0.360054	0.401662	0.371133	0.374501	0.37985	0.361239	0.38382	0.389587	0.380117	0.385684	0.363514	0.370262
Matching Probability	rs530913	0.425998	0.409836	0.430262	0.359386	0.478421	0.374671	0.348937	0.349253	0.38916	0.392111	0.358173	0.377963	0.357715	0.33678	0.369822	0.400061	0.402102	0.343944	0.364569	0.372871	0.367805	0.364792	0.391837	0.363514	0.349175	0.361592	0.412742	0.42799	0.354254	0.410824	0.409862	0.373483	0.433884	0.386445	0.357988	0.368512	0.346939
Matching Probability	rs4239719	0.382812	0.459285	0.362718	0.374736	0.364147	0.422007	0.450617	0.36555	0.392578	0.358339	0.34338	0.381431	0.35451	0.398821	0.362241	0.360473	0.389042	0.366595	0.410941	0.417416	0.378985	0.425635	0.374305	0.361784	0.356988	0.362361	0.453986	0.381627	0.366402	0.388099	0.3618	0.364711	0.35258	0.404875	0.382725	0.364667	0.43505
Matching Probability	rs6136874	0.357639	0.379737	0.378839	0.378651	0.368228	0.359446	0.356139	0.367813	0.392578	0.373841	0.372596	0.350676	0.449524	0.393379	0.433247	0.385573	0.401898	0.354352	0.363362	0.386846	0.352607	0.411574	0.377321	0.423875	0.393446	0.3589	0.367985	0.421411	0.421386	0.348371	0.380649	0.429556	0.361165	0.410226	0.371384	0.347366	0.372366
Matching Probability	rs2425427	0.437717	0.381349	0.389858	0.378651	0.36333	0.392111	0.387003	0.401766	0.399902	0.357232	0.421043	0.367557	0.378641	0.442902	0.399408	0.407611	0.375778	0.350474	0.34235	0.418989	0.389641	0.395349	0.366764	0.381776	0.398655	0.380815	0.363496	0.404809	0.394747	0.384227	0.363984	0.403869	0.3849	0.39893	0.371322	0.386727	0.401083
Matching Probability	rs6073336	0.385634	0.400161	0.379247	0.393844	0.36333	0.423114	0.41358	0.371661	0.387207	0.36692	0.358543	0.398774	0.371289	0.366531	0.415496	0.395368	0.364147	0.408224	0.337278	0.395755	0.407459	0.387777	0.381657	0.34506	0.372613	0.365821	0.468144	0.360013	0.370238	0.365741	0.380453	0.39682	0.354263	0.369203	0.398751	0.415417	0.435883
Matching Probability	rs4539869	0.38303	0.420586	0.41557	0.415773	0.388022	0.387682	0.402435	0.380489	0.439453	0.392664	0.353735	0.419586	0.434631	0.42059	0.383691	0.403326	0.36782	0.384757	0.426639	0.392785	0.358721	0.346674	0.395419	0.384852	0.379123	0.400423	0.357341	0.377398	0.399978	0.410319	0.407117	0.393844	0.378347	0.438763	0.413297	0.366398	0.370262
Matching Probability	rs2826399	0.363498	0.445848	0.358637	0.38288	0.388022	0.368304	0.358711	0.354685	0.404297	0.370519	0.358173	0.354376	0.413328	0.399909	0.366124	0.372717	0.370268	0.388634	0.380993	0.3568	0.382654	0.439968	0.356396	0.357747	0.367188	0.371588	0.412742	0.372543	0.401673	0.387425	0.355357	0.379748	0.387769	0.41201	0.361522	0.379662	0.355639
Matching Probability	rs2831350	0.366102	0.433486	0.417406	0.360952	0.380063	0.362215	0.376543	0.407877	0.35498	0.375502	0.380362	0.347901	0.379772	0.372698	0.369638	0.404959	0.377615	0.409244	0.372057	0.364137	0.371823	0.375068	0.389386	0.397924	0.360243	0.395617	0.4743	0.404965	0.376419	0.385574	0.360259	0.367844	0.369752	0.404875	0.379027	0.363322	0.380351	minimum	maximum
Matching Probability	rs722847(X-linked)	0.364431	0.369796	0.403592	0.346611	0.430083	0.387777	0.359056	0.347943	0.365234	0.364669	0.4408	0.393586	0.37273	0.444642	0.388021	0.428978	0.3592	0.374362	0.349136	0.362763	0.352538	0.432851	0.341784	0.351001	0.365451	0.396107	0.342115	0.359792	0.364796	0.348374	0.359246	0.343429	0.339506	0.33941	0.335909	0.379132	0.356253	0.335909	0.444642
minimum MP		0.33941	0.335662	0.338435	0.339024	0.33721	0.340069	0.336934	0.337936	0.333496	0.337855	0.336354	0.334027	0.340937	0.33678	0.339312	0.342108	0.337619	0.340884	0.335587	0.344572	0.342475	0.337209	0.338298	0.341599	0.339193	0.33391	0.333949	0.334012	0.336296	0.340379	0.339673	0.339024	0.339506	0.333333	0.335909	0.335163	0.341941	0.333333	0.344572
maximum MP		0.479818	0.478635	0.458423	0.436918	0.478421	0.503945	0.465706	0.46469	0.501953	0.528581	0.444712	0.451497	0.467999	0.475556	0.464497	0.478421	0.486583	0.456382	0.485569	0.462136	0.46266	0.465928	0.441606	0.484045	0.46441	0.43887	0.488458	0.471846	0.459641	0.472267	0.4394	0.462975	0.44595	0.466706	0.452745	0.4466	0.455875	0.436918	0.528581
Cumulative Matching Probability for the 116 autosomal SNPs		5.89987e-49	1.34019e-48	3.73389e-49	6.52962e-50	2.95872e-49	5.26937e-49	1.77188e-49	1.2905e-49	6.70441e-49	9.56692e-49	4.95872e-50	6.75944e-49	1.7029e-48	2.82391e-49	3.48232e-49	3.14413e-49	8.45204e-49	1.80083e-48	4.75283e-49	1.5609e-49	1.52298e-49	4.21341e-49	1.26128e-49	8.24995e-50	1.24271e-49	1.93124e-50	2.01111e-48	1.03411e-48	1.0406e-48	2.16732e-49	1.1438e-49	3.81303e-49	3.48652e-49	8.55793e-49	1.72005e-49	1.71643e-49	1.48661e-49	1.93124e-50	2.01111e-48
minimum of MP in all of the populations	0.333333
maximum of MP in all of the populations	0.528581
For rs722847 the MP was based on the genotypes in just females

## Sheet: CEP for the 117 loci
	locus	ACB (1000 Genomes)	ASW (1000 Genomes)	ESN (1000 Genomes)	GWD (1000 Genomes)	LWK (1000 Genomes)	MSL (1000 Genomes)	YRI (1000 Genomes)	CLM (1000 Genomes)	MXL (1000 Genomes)	PEL (1000 Genomes)	PUR (1000 Genomes)	CDX (1000 Genomes)	CHB (1000 Genomes)	CHS (1000 Genomes)	JPT (1000 Genomes)	KHV (1000 Genomes)	CEU (1000 Genomes)	FIN (1000 Genomes)	GBR (1000 Genomes)	IBS (1000 Genomes)	TSI (1000 Genomes)	BEB (1000 Genomes)	GIH (1000 Genomes)	ITU (1000 Genomes)	PJL (1000 Genomes)	STU (1000 Genomes)	ASW (HapMap)	CEU (HapMap)	CHB (HapMap)	CHD (HapMap)	GIH (HapMap)	JPT (HapMap)	LWK (HapMap)	MEX (HapMap)	MKK (HapMap)	TSI (HapMap)	YRI (HapMap)
Exclusion probability	rs11590861	0.196778	0.142035	0.110277	0.154968	0.220352	0.153941	0.107306	0.196979	0.231909	0.163036	0.204889	0.192248	0.191783	0.152673	0.156006	0.183119	0.262794	0.183119	0.234552	0.208775	0.200064	0.158758	0.183288	0.179065	0.271356	0.234108	0.179939	0.267969	0.165805	0.16433	0.129358	0.117241	0.218369	0.151921	0.160962	0.205608	0.12253
Exclusion probability	rs783622	0.1875	0.225946	0.166344	0.21607	0.158395	0.214558	0.179526	0.238428	0.17419	0.128884	0.14181	0.173773	0.209635	0.209197	0.14181	0.158395	0.220352	0.166344	0.182737	0.183444	0.133173	0.177527	0.270432	0.205241	0.196778	0.148089	0.266375	0.21607	0.210849	0.16433	0.235118	0.135723	0.137621	0.228843	0.123682	0.163036	0.196586
Exclusion probability	rs3010325	0.145848	0.26058	0.210568	0.176147	0.210568	0.250649	0.231318	0.227524	0.149673	0.17252	0.163483	0.165043	0.191783	0.145632	0.14181	0.150729	0.174583	0.183119	0.164572	0.208775	0.160447	0.197879	0.152048	0.179065	0.271356	0.163036	0.330501	0.224784	0.217893	0.191545	0.14413	0.161807	0.203911	0.151921	0.146432	0.170912	0.178727
Exclusion probability	rs10783100	0.248274	0.142035	0.136218	0.191401	0.251678	0.214558	0.1875	0.227524	0.17419	0.163036	0.214012	0.119237	0.183288	0.200309	0.214012	0.251678	0.174583	0.174583	0.139862	0.133173	0.227023	0.197879	0.209635	0.1875	0.145848	0.0980791	0.105612	0.168865	0.190713	0.168208	0.183205	0.203609	0.230461	0.1875	0.236444	0.224178	0.146623
Exclusion probability	rs530022	0.226632	0.142035	0.150729	0.161807	0.143339	0.153941	0.212984	0.196979	0.216338	0.238167	0.148784	0.192248	0.191783	0.183367	0.29786	0.183119	0.143339	0.150729	0.182737	0.146345	0.277638	0.25616	0.167131	0.141006	0.138414	0.205241	0.116068	0.168865	0.226317	0.17574	0.166745	0.324894	0.143339	0.228843	0.173773	0.279052	0.178608
Exclusion probability	rs10911093	0.206389	0.209938	0.174583	0.118283	0.251678	0.153941	0.222014	0.123237	0.201542	0.192699	0.14181	0.192248	0.200564	0.145632	0.204889	0.230461	0.201105	0.220352	0.164572	0.146345	0.21776	0.208672	0.200564	0.214558	0.117766	0.196224	0.179939	0.21607	0.210849	0.20837	0.229547	0.168865	0.259423	0.219495	0.217118	0.214558	0.222388
Exclusion probability	rs6694450	0.169913	0.209938	0.166344	0.191401	0.191958	0.226139	0.212984	0.161069	0.16159	0.17252	0.156006	0.165043	0.183288	0.145632	0.243153	0.191958	0.158395	0.251678	0.192353	0.200064	0.160447	0.197879	0.159459	0.155431	0.117766	0.179065	0.179939	0.144769	0.197261	0.147033	0.174832	0.233751	0.259423	0.14611	0.229869	0.1875	0.215719
Exclusion probability	rs3790955	0.153571	0.279243	0.240902	0.21607	0.158395	0.136876	0.195731	0.145044	0.138414	0.153941	0.179224	0.244687	0.209635	0.200309	0.264098	0.251678	0.158395	0.174583	0.192353	0.200064	0.256518	0.177527	0.248926	0.170912	0.1875	0.179065	0.308062	0.161807	0.178098	0.168208	0.219663	0.262195	0.195579	0.159069	0.168495	0.265793	0.178727
Exclusion probability	rs9432040	0.283447	0.194773	0.158395	0.207603	0.166344	0.182405	0.16433	0.261355	0.265448	0.263591	0.156006	0.202007	0.228671	0.138832	0.110451	0.116396	0.262794	0.143339	0.17348	0.167862	0.246399	0.149942	0.219003	0.205241	0.248274	0.163036	0.228843	0.233751	0.232492	0.1875	0.250272	0.107593	0.157616	0.274654	0.236444	0.239748	0.148881
Exclusion probability	rs10490047	0.349522	0.209938	0.220352	0.183658	0.183119	0.367476	0.222014	0.238428	0.17419	0.182405	0.163483	0.222606	0.183288	0.175303	0.204889	0.158395	0.240902	0.240902	0.202335	0.256518	0.146345	0.141492	0.13799	0.109222	0.178547	0.134173	0.195292	0.207603	0.232492	0.212984	0.1514	0.195433	0.1875	0.172854	0.236444	0.155431	0.184541
Exclusion probability	rs10865186	0.248274	0.180428	0.191958	0.176147	0.183119	0.263591	0.250767	0.216985	0.117766	0.136876	0.171221	0.293469	0.175072	0.167503	0.196053	0.191958	0.210568	0.122753	0.124975	0.21776	0.120886	0.16795	0.124906	0.103545	0.117766	0.109222	0.165494	0.191401	0.197261	0.183518	0.158937	0.148345	0.179669	0.12253	0.160962	0.141006	0.250563
Exclusion probability	rs7607215	0.153571	0.26058	0.158395	0.21607	0.230461	0.203414	0.150102	0.1875	0.231909	0.17252	0.163483	0.173773	0.183288	0.29088	0.1875	0.150729	0.150729	0.191958	0.139862	0.139645	0.133173	0.208672	0.159459	0.277	0.145848	0.179065	0.354013	0.168865	0.232492	0.265287	0.1514	0.176147	0.183518	0.203037	0.217118	0.148089	0.141717
Exclusion probability	rs7561460	0.206389	0.180428	0.210568	0.252453	0.251678	0.153941	0.150102	0.116528	0.149673	0.419219	0.148784	0.119237	0.329832	0.191701	0.128583	0.230461	0.191958	0.143339	0.192353	0.21776	0.146345	0.208672	0.144894	0.134173	0.169913	0.109222	0.0494629	0.0283326	0.0419134	0.0209928	0.0474547	0.0568565	0.0227811	0.0420765	0.032979	0.0287025	0.0437794
Exclusion probability	rs1464095	0.138414	0.225946	0.210568	0.123904	0.210568	0.192699	0.171804	0.161069	0.216338	0.277	0.1875	0.173773	0.219003	0.132266	0.156006	0.150729	0.158395	0.191958	0.164572	0.191622	0.167862	0.197879	0.167131	0.115117	0.216338	0.148089	0.238824	0.191472	0.21886	0.16433	0.158937	0.158116	0.204224	0.255281	0.1875	0.215126	0.175793
Exclusion probability	rs7582470	0.216338	0.209938	0.158395	0.207603	0.210568	0.145225	0.222014	0.145044	0.265448	0.238167	0.148784	0.165043	0.159459	0.247636	0.196053	0.158395	0.336806	0.240902	0.257988	0.183444	0.160447	0.1875	0.159459	0.214558	0.169913	0.109222	0.059511	0.337874	0.154723	0.160916	0.178899	0.183658	0.212499	0.255281	0.120279	0.155431	0.243291
Exclusion probability	rs12694624	0.216338	0.319331	0.166344	0.129716	0.143339	0.226139	0.150102	0.116528	0.17419	0.192699	0.1875	0.244687	0.209635	0.237584	0.1875	0.230461	0.251678	0.201105	0.234552	0.175526	0.104015	0.208672	0.209635	0.179065	0.206389	0.277	0.0781893	0.233751	0.210849	0.235592	0.239748	0.168865	0.157616	0.1875	0.124381	0.109222	0.156808
Exclusion probability	rs6431272	0.206389	0.166875	0.191958	0.183658	0.210568	0.153941	0.240902	0.145044	0.138414	0.145225	0.253471	0.140781	0.13799	0.29088	0.253471	0.166344	0.0987307	0.191958	0.124975	0.120886	0.160447	0.231538	0.200564	0.179065	0.124381	0.170912	0.0476762	0.123904	0.143922	0.17574	0.219663	0.252453	0.179669	0.159069	0.236444	0.155431	0.20282
Exclusion probability	rs4282012	0.138414	0.142035	0.183119	0.199382	0.240902	0.263591	0.195731	0.169552	0.16159	0.106926	0.128583	0.173773	0.152048	0.268644	0.196053	0.230461	0.174583	0.166344	0.182737	0.191622	0.175526	0.1875	0.219003	0.1875	0.153571	0.148089	0.179939	0.175947	0.154723	0.160916	0.239748	0.233751	0.195579	0.14611	0.214191	0.163036	0.229206
Exclusion probability	rs11914834	0.111407	0.180428	0.201105	0.161807	0.158395	0.305236	0.150102	0.152902	0.201542	0.250649	0.135079	0.202007	0.209635	0.152673	0.156006	0.183119	0.174583	0.240902	0.139862	0.183444	0.139645	0.219889	0.152048	0.351191	0.153571	0.134173	0.195292	0.199382	0.197261	0.20837	0.14413	0.123904	0.157616	0.159069	0.204889	0.155431	0.132266
Exclusion probability	rs2895309	0.206389	0.166875	0.150729	0.176147	0.183119	0.136876	0.179526	0.261355	0.231909	0.214558	0.1875	0.0887177	0.167131	0.200309	0.196053	0.262794	0.166344	0.220352	0.164572	0.323466	0.133173	0.219889	0.167131	0.265793	0.226632	0.196224	0.179939	0.168542	0.151235	0.149454	0.183119	0.179669	0.157616	0.195579	0.181952	0.11153	0.196713
Exclusion probability	rs1354147	0.216338	0.130687	0.191958	0.168865	0.174583	0.17252	0.171804	0.161069	0.17419	0.153941	0.179224	0.0596385	0.183288	0.200309	0.223427	0.158395	0.136218	0.174583	0.192353	0.167862	0.21776	0.16795	0.152048	0.224178	0.153571	0.155431	0.151921	0.148345	0.197261	0.199828	0.154834	0.252453	0.195579	0.203037	0.166033	0.244351	0.196586
Exclusion probability	rs3850890	0.111407	0.26058	0.262794	0.161807	0.125486	0.29088	0.179526	0.227524	0.231909	0.163036	0.148784	0.306651	0.167131	0.167503	0.243153	0.183119	0.183119	0.220352	0.257988	0.175526	0.208775	0.16795	0.248926	0.141006	0.169913	0.1875	0.195292	0.176147	0.12877	0.160916	0.239748	0.224784	0.150729	0.274654	0.204889	0.214558	0.184541
Exclusion probability	rs9864924	0.1875	0.166875	0.220352	0.154968	0.150729	0.153941	0.1875	0.196979	0.248274	0.238167	0.156006	0.233458	0.200564	0.191701	0.204889	0.158395	0.158395	0.110277	0.17348	0.191622	0.227023	0.197879	0.183288	0.179065	0.32196	0.121235	0.165494	0.158116	0.172026	0.20837	0.166745	0.203609	0.150729	0.220707	0.127922	0.224178	0.13552
Exclusion probability	rs2941011	0.248274	0.194773	0.230461	0.183658	0.122753	0.163036	0.171804	0.123237	0.283447	0.145225	0.204889	0.148555	0.183288	0.183367	0.204889	0.166344	0.166344	0.191958	0.156006	0.191622	0.153277	0.158758	0.183288	0.109222	0.145848	0.179065	0.247099	0.207603	0.160341	0.297538	0.174832	0.207603	0.125365	0.255281	0.229869	0.141006	0.151652
Exclusion probability	rs4449484	0.216338	0.279243	0.220352	0.129716	0.150729	0.163036	0.171804	0.196979	0.117766	0.182405	0.116276	0.280684	0.144894	0.22783	0.122318	0.274253	0.210568	0.274253	0.223427	0.153277	0.236568	0.158758	0.270432	0.155431	0.226632	0.170912	0.308062	0.161807	0.154723	0.160916	0.2723	0.135723	0.150729	0.101827	0.0976672	0.214558	0.178727
Exclusion probability	rs10518608	0.124381	0.180428	0.220352	0.154968	0.220352	0.106926	0.179526	0.216985	0.17419	0.182405	0.1875	0.173773	0.13799	0.191701	0.135079	0.201105	0.129358	0.191958	0.24607	0.200064	0.191622	0.243626	0.259521	0.205241	0.16159	0.155431	0.212499	0.157616	0.100969	0.209197	0.28606	0.16433	0.200064	0.1875	0.165494	0.196401	0.220212
Exclusion probability	rs9308179	0.131261	0.279243	0.158395	0.176147	0.191958	0.128884	0.204224	0.1875	0.265448	0.226139	0.163483	0.222606	0.167131	0.132266	0.214012	0.183119	0.191958	0.251678	0.132266	0.153277	0.200064	0.158758	0.200564	0.127585	0.145848	0.163036	0.228843	0.168865	0.217893	0.199828	0.1514	0.199382	0.212499	0.295038	0.146432	0.179065	0.20282
Exclusion probability	rs11938834	0.196778	0.194773	0.240902	0.176147	0.240902	0.17252	0.171804	0.261355	0.149673	0.182405	0.223427	0.192248	0.281663	0.138832	0.163483	0.166344	0.166344	0.0987307	0.192353	0.146345	0.167862	0.197879	0.175072	0.163036	0.169913	0.109222	0.172348	0.154968	0.316127	0.204224	0.191869	0.168865	0.20837	0.159069	0.176526	0.1875	0.173048
Exclusion probability	rs4835587	0.178547	0.180428	0.230461	0.191401	0.220352	0.163036	0.171804	0.261355	0.149673	0.182405	0.223427	0.192248	0.293217	0.132266	0.196053	0.166344	0.174583	0.104392	0.223427	0.146345	0.183444	0.197879	0.191783	0.196224	0.16159	0.127585	0.165494	0.161807	0.306944	0.235592	0.210092	0.199382	0.221348	0.159069	0.210938	0.196224	0.178727
Exclusion probability	rs271397	0.216338	0.130687	0.0987307	0.168865	0.150729	0.214558	0.195731	0.216985	0.216338	0.214558	0.196053	0.140781	0.200564	0.11392	0.1875	0.183119	0.191958	0.143339	0.212691	0.153277	0.21776	0.231538	0.209635	0.224178	0.216338	0.214558	0.1875	0.175947	0.181147	0.200064	0.220352	0.183658	0.137621	0.172854	0.184693	0.234108	0.178608
Exclusion probability	rs4701737	0.1875	0.142035	0.191958	0.176147	0.183119	0.192699	0.222014	0.206805	0.17419	0.29088	0.171221	0.173773	0.248926	0.152673	0.214012	0.28606	0.350381	0.220352	0.30975	0.167862	0.160447	0.125641	0.175072	0.224178	0.226632	0.244351	0.116068	0.2722	0.247785	0.17574	0.1875	0.224784	0.179669	0.133942	0.181952	0.163036	0.20282
Exclusion probability	rs7728549	0.169913	0.166875	0.210568	0.183658	0.28606	0.128884	0.250767	0.216985	0.1875	0.153941	0.148784	0.233458	0.13799	0.218369	0.171221	0.122753	0.174583	0.220352	0.212691	0.21776	0.256518	0.177527	0.13799	0.205241	0.196778	0.163036	0.127245	0.21607	0.123988	0.160916	0.137119	0.203609	0.255108	0.219495	0.1875	0.244351	0.215719
Exclusion probability	rs1971391	0.124381	0.166875	0.191958	0.141931	0.201105	0.136876	0.204224	0.196979	0.17419	0.263591	0.204889	0.222606	0.167131	0.167503	0.179224	0.174583	0.174583	0.191958	0.192353	0.160447	0.208775	0.1875	0.159459	0.163036	0.131261	0.170912	0.151921	0.148345	0.154723	0.255108	0.1514	0.168865	0.1875	0.159069	0.156006	0.205241	0.20282
Exclusion probability	rs1445688	0.138414	0.24282	0.136218	0.148345	0.174583	0.226139	0.112798	0.1875	0.127788	0.203414	0.0752198	0.173773	0.152048	0.29088	0.223427	0.220352	0.104392	0.174583	0.147772	0.153277	0.153277	0.0916219	0.144894	0.141006	0.0937885	0.196224	0.247099	0.0882812	0.143339	0.212984	0.137119	0.233751	0.195579	0.133942	0.181952	0.163036	0.141717
Exclusion probability	rs163192	0.248274	0.209938	0.158395	0.123904	0.191958	0.250649	0.16433	0.152902	0.1875	0.136876	0.122318	0.173773	0.248926	0.209197	0.23314	0.174583	0.230461	0.28606	0.202335	0.227023	0.139645	0.133395	0.118713	0.214558	0.226632	0.0877525	0.211583	0.242973	0.265058	0.217175	0.120117	0.225502	0.221348	0.179939	0.233458	0.134173	0.1875
Exclusion probability	rs7710068	0.169913	0.225946	0.143339	0.135723	0.191958	0.17252	0.212984	0.137486	0.127788	0.192699	0.163483	0.182839	0.200564	0.175303	0.204889	0.191958	0.230461	0.240902	0.132266	0.227023	0.183444	0.177527	0.219003	0.224178	0.178547	0.121235	0.247099	0.242973	0.184327	0.20837	0.200829	0.199382	0.221348	0.14611	0.166033	0.1875	0.20282
Exclusion probability	rs7710223	0.138414	0.130687	0.230461	0.207603	0.183119	0.305236	0.171804	0.17836	0.231909	0.263591	0.1875	0.165043	0.175072	0.237584	0.14181	0.136218	0.191958	0.122753	0.257988	0.167862	0.153277	0.177527	0.183288	0.127585	0.1875	0.127585	0.105612	0.203609	0.197261	0.126922	0.200829	0.144769	0.203911	0.203037	0.166033	0.148089	0.178608
Exclusion probability	rs2624459	0.206389	0.225946	0.274253	0.28247	0.191958	0.238167	0.150102	0.1875	0.283447	0.11392	0.171221	0.268295	0.191783	0.183367	0.23314	0.274253	0.183119	0.174583	0.212691	0.133173	0.167862	0.141492	0.238644	0.127585	0.138414	0.214558	0.0278806	0.0676195	0.0270427	0.0209928	0.0751327	0.0124303	0.0166625	0.0366814	0.0387107	0.0877525	0.0388732
Exclusion probability	rs1193735	0.237275	0.209938	0.166344	0.183658	0.150729	0.384244	0.150102	0.169552	0.248274	0.182405	0.253471	0.212124	0.191783	0.132266	0.128583	0.183119	0.251678	0.143339	0.124975	0.21776	0.183444	0.197879	0.238644	0.127585	0.16159	0.121235	0.228843	0.224784	0.177962	0.204224	0.256416	0.144769	0.226248	0.220707	0.156006	0.163036	0.136932
Exclusion probability	rs9504195	0.169913	0.209938	0.298216	0.199382	0.104392	0.136876	0.282085	0.1875	0.1875	0.226139	0.171221	0.182839	0.175072	0.209197	0.156006	0.201105	0.230461	0.210568	0.17348	0.167862	0.153277	0.1875	0.228671	0.1875	0.138414	0.141006	0.0994263	0.221348	0.204224	0.135954	0.230461	0.141931	0.116167	0.195292	0.190414	0.148089	0.20282
Exclusion probability	rs1574275	0.153571	0.209938	0.220352	0.242973	0.201105	0.17252	0.231318	0.145044	0.216338	0.203414	0.196053	0.212124	0.175072	0.191701	0.171221	0.191958	0.210568	0.150729	0.182737	0.200064	0.183444	0.25616	0.144894	0.1875	0.16159	0.134173	0.220707	0.168865	0.156885	0.140432	0.178899	0.199601	0.171518	0.228843	0.250897	0.183205	0.178608
Exclusion probability	rs4607417	0.145848	0.142035	0.166344	0.176147	0.174583	0.163036	0.195731	0.13022	0.1875	0.0877525	0.1875	0.173773	0.293217	0.200309	0.196053	0.191958	0.201105	0.28606	0.202335	0.191622	0.256518	0.219889	0.209635	0.134173	0.1875	0.1875	0.151921	0.21607	0.247785	0.16433	0.235118	0.176147	0.222014	0.179939	0.157936	0.239748	0.181496
Exclusion probability	rs974110	0.226632	0.194773	0.158395	0.183658	0.116396	0.226139	0.231318	0.17836	0.149673	0.203414	0.196053	0.182839	0.167131	0.218369	0.223427	0.191958	0.298216	0.201105	0.139862	0.236568	0.288643	0.219889	0.167131	0.205241	0.216338	0.234108	0.179939	0.262195	0.154723	0.130484	0.224961	0.199382	0.119544	0.12253	0.214191	0.277	0.190494
Exclusion probability	rs1078226	0.196778	0.154087	0.158395	0.207603	0.166344	0.136876	0.171804	0.227524	0.17419	0.17252	0.156006	0.233458	0.248926	0.159962	0.196053	0.191958	0.191958	0.28606	0.257988	0.299948	0.191622	0.25616	0.13799	0.134173	0.169913	0.254912	0.195292	0.183658	0.190713	0.226248	0.14413	0.191401	0.164731	0.1875	0.223427	0.1875	0.178727
Exclusion probability	rs1538197	0.226632	0.130687	0.174583	0.141931	0.158395	0.128884	0.171804	0.17836	0.17419	0.214558	0.163483	0.140781	0.200564	0.257988	0.122318	0.116396	0.143339	0.230461	0.139862	0.167862	0.208775	0.149942	0.238644	0.205241	0.088375	0.141006	0.151921	0.165119	0.217893	0.191545	0.239748	0.154968	0.164731	0.195292	0.137296	0.205241	0.178727
Exclusion probability	rs564060	0.178547	0.26058	0.158395	0.262195	0.166344	0.192699	0.195731	0.110086	0.108321	0.320072	0.163483	0.233458	0.159459	0.183367	0.214012	0.262794	0.28606	0.201105	0.212691	0.167862	0.256518	0.149942	0.293217	0.196224	0.216338	0.148089	0.286691	0.233751	0.174771	0.226248	0.2723	0.199382	0.179669	0.12253	0.153368	0.277	0.219264
Exclusion probability	rs4644087	0.196778	0.142035	0.201105	0.207603	0.166344	0.214558	0.212984	0.1875	0.17419	0.136876	0.163483	0.256298	0.159459	0.108234	0.148784	0.220352	0.166344	0.274253	0.164572	0.208775	0.21776	0.197879	0.159459	0.1875	0.0994263	0.179065	0.151921	0.229637	0.178098	0.199828	0.174832	0.183658	0.164731	0.172854	0.110045	0.196224	0.209197
Exclusion probability	rs208869	0.259633	0.0917214	0.158395	0.191401	0.191958	0.163036	0.250767	0.238428	0.265448	0.17252	0.214012	0.222606	0.259521	0.0781893	0.214012	0.183119	0.240902	0.136218	0.192353	0.175526	0.175526	0.208672	0.167131	0.244351	0.216338	0.214558	0.127245	0.242973	0.229772	0.199828	0.215719	0.207979	0.1875	0.274654	0.214191	0.1514	0.216129
Exclusion probability	rs1012515	0.1875	0.154087	0.158395	0.112848	0.210568	0.145225	0.195731	0.1875	0.201542	0.136876	0.23314	0.192248	0.219003	0.119817	0.156006	0.150729	0.28606	0.201105	0.164572	0.175526	0.323466	0.141492	0.200564	0.155431	0.206389	0.214558	0.165494	0.2722	0.203973	0.160916	0.200829	0.161807	0.1875	0.159069	0.171221	0.300398	0.196586
Exclusion probability	rs2459110	0.226632	0.209938	0.220352	0.191401	0.174583	0.17252	0.157098	0.152902	0.138414	0.367476	0.204889	0.156639	0.219003	0.209197	0.196053	0.174583	0.129358	0.174583	0.17348	0.227023	0.167862	0.269147	0.183288	0.170912	0.16159	0.224178	0.211583	0.112848	0.203973	0.199828	0.1514	0.176147	0.1875	0.172854	0.223427	0.1875	0.175793
Exclusion probability	rs397728	0.1875	0.180428	0.262794	0.148345	0.210568	0.17252	0.271356	0.137486	0.265448	0.163036	0.171221	0.173773	0.228671	0.167503	0.196053	0.143339	0.166344	0.240902	0.17348	0.236568	0.256518	0.269147	0.228671	0.214558	0.1875	0.224178	0.165494	0.191401	0.255695	0.199828	0.219663	0.191401	0.230461	0.219495	0.204889	0.224178	0.250563
Exclusion probability	rs9364939	0.248274	0.24282	0.158395	0.2722	0.201105	0.163036	0.195731	0.249704	0.283447	0.121235	0.214012	0.222606	0.152048	0.22783	0.179224	0.183119	0.122753	0.240902	0.283043	0.139645	0.160447	0.231538	0.200564	0.134173	0.226632	0.163036	0.247099	0.123904	0.197261	0.15386	0.166745	0.207603	0.1875	0.255281	0.158294	0.134173	0.215719
Exclusion probability	rs4708582	0.226632	0.225946	0.174583	0.176147	0.158395	0.351191	0.157098	0.196979	0.138414	0.214558	0.128583	0.119237	0.167131	0.132266	0.204889	0.174583	0.174583	0.274253	0.17348	0.191622	0.208775	0.16795	0.238644	0.179065	0.1875	0.170912	0.179939	0.199382	0.184327	0.245211	0.250272	0.183658	0.179669	0.159069	0.210938	0.179065	0.16209
Exclusion probability	rs4582363	0.237275	0.279243	0.143339	0.168865	0.210568	0.182405	0.16433	0.145044	0.1875	0.145225	0.243153	0.192248	0.175072	0.257988	0.156006	0.191958	0.191958	0.122753	0.156006	0.227023	0.183444	0.231538	0.167131	0.163036	0.131261	0.224178	0.330501	0.229637	0.178098	0.245211	0.1514	0.148345	0.235592	0.228843	0.223427	0.196224	0.16209
Exclusion probability	rs4722897	0.138414	0.209938	0.174583	0.233751	0.201105	0.226139	0.150102	0.152902	0.138414	0.192699	0.128583	0.233458	0.191783	0.167503	0.204889	0.129358	0.210568	0.183119	0.182737	0.160447	0.175526	0.197879	0.152048	0.163036	0.271356	0.196224	0.172348	0.224784	0.233213	0.115061	0.14413	0.168865	0.164731	0.151921	0.181952	0.191869	0.178608
Exclusion probability	rs10256874	0.259633	0.225946	0.191958	0.107593	0.0932872	0.250649	0.124381	0.17836	0.17419	0.182405	0.14181	0.244687	0.13799	0.326578	0.171221	0.262794	0.104392	0.201105	0.17348	0.146345	0.175526	0.197879	0.152048	0.121235	0.169913	0.163036	0.228843	0.112848	0.154723	0.191545	0.137119	0.176147	0.0932872	0.1875	0.217118	0.166745	0.132266
Exclusion probability	rs2024408	0.283447	0.180428	0.143339	0.242973	0.150729	0.106926	0.204224	0.123237	0.1875	0.163036	0.23314	0.244687	0.200564	0.191701	0.30975	0.201105	0.143339	0.210568	0.11798	0.126922	0.146345	0.125641	0.209635	0.234108	0.1875	0.179065	0.211583	0.148345	0.240051	0.199828	0.183205	0.303818	0.15386	0.172854	0.137296	0.155431	0.181577
Exclusion probability	rs6962246	0.259633	0.142035	0.191958	0.161807	0.166344	0.203414	0.150102	0.169552	0.16159	0.226139	0.14181	0.244687	0.13799	0.159962	0.171221	0.150729	0.183119	0.201105	0.24607	0.139645	0.120886	0.243626	0.175072	0.155431	0.206389	0.224178	0.127245	0.191401	0.165494	0.149454	0.1875	0.168542	0.167862	0.14611	0.156006	0.0947215	0.159252
Exclusion probability	rs1404719	0.145848	0.109983	0.191958	0.252453	0.191958	0.163036	0.195731	0.0765373	0.138414	0.153941	0.128583	0.148555	0.159459	0.138832	0.128583	0.110277	0.166344	0.143339	0.147772	0.133173	0.183444	0.1875	0.175072	0.1875	0.16159	0.179065	0.116068	0.224784	0.210849	0.13405	0.174832	0.148345	0.172081	0.133942	0.11392	0.205241	0.167503
Exclusion probability	rs6955484	0.308747	0.225946	0.183119	0.252453	0.191958	0.128884	0.195731	0.137486	0.231909	0.305236	0.196053	0.202007	0.219003	0.175303	0.179224	0.183119	0.183119	0.201105	0.212691	0.109439	0.126922	0.208672	0.167131	0.134173	0.1875	0.141006	0.211583	0.176147	0.178098	0.140432	0.158937	0.207603	0.203911	0.236902	0.1875	0.121235	0.178727
Exclusion probability	rs6460078	0.216338	0.26058	0.201105	0.148345	0.143339	0.11392	0.179526	0.238428	0.17419	0.182405	0.128583	0.0833422	0.228671	0.22783	0.223427	0.183119	0.122753	0.129358	0.192353	0.208775	0.227023	0.149942	0.144894	0.127585	0.153571	0.148089	0.286691	0.0976053	0.217893	0.136801	0.130361	0.199382	0.150729	0.172854	0.244762	0.214558	0.151652
Exclusion probability	rs2267708	0.216338	0.142035	0.201105	0.112848	0.110277	0.214558	0.16433	0.206805	0.17419	0.153941	0.156006	0.165043	0.200564	0.22783	0.179224	0.210568	0.220352	0.230461	0.323731	0.126922	0.246399	0.219889	0.159459	0.121235	0.16159	0.1875	0.105612	0.233751	0.172026	0.120886	0.137119	0.183658	0.131389	0.203037	0.171221	0.244351	0.16209
Exclusion probability	rs937002	0.111407	0.180428	0.220352	0.168865	0.183119	0.203414	0.204224	0.273388	0.16159	0.214558	0.148784	0.222606	0.191783	0.237584	0.223427	0.158395	0.183119	0.191958	0.0986697	0.236568	0.146345	0.197879	0.200564	0.127585	0.216338	0.155431	0.179939	0.176147	0.190713	0.199828	0.183205	0.207603	0.164731	0.172854	0.233458	0.127585	0.196586
Exclusion probability	rs4469483	0.206389	0.26058	0.150729	0.252453	0.240902	0.153941	0.327954	0.216985	0.1875	0.121235	0.156006	0.148555	0.167131	0.268644	0.156006	0.136218	0.240902	0.183119	0.192353	0.175526	0.0987826	0.133395	0.175072	0.155431	0.1875	0.205241	0.211583	0.262195	0.177962	0.179526	0.178899	0.179806	0.259423	0.228843	0.160962	0.117573	0.314364
Exclusion probability	rs11785007	0.16159	0.120014	0.143339	0.118283	0.150729	0.145225	0.293108	0.17836	0.1875	0.163036	0.179224	0.173773	0.209635	0.145632	0.28629	0.183119	0.201105	0.183119	0.234552	0.120886	0.183444	0.16795	0.124906	0.205241	0.131261	0.179065	0.116068	0.207603	0.263784	0.15386	0.105712	0.257988	0.157616	0.1875	0.143854	0.179065	0.229206
Exclusion probability	rs2570703	0.226632	0.142035	0.104392	0.207603	0.220352	0.106926	0.1875	0.116528	0.17419	0.214558	0.156006	0.256298	0.248926	0.152673	0.135079	0.136218	0.210568	0.201105	0.164572	0.200064	0.139645	0.197879	0.152048	0.196224	0.169913	0.148089	0.0958391	0.21607	0.225107	0.160916	0.158937	0.141931	0.168208	0.172854	0.166033	0.121235	0.209197
Exclusion probability	rs1293288	0.237275	0.209938	0.201105	0.191401	0.174583	0.182405	0.204224	0.273388	0.1875	0.238167	0.135079	0.244687	0.305095	0.152673	0.204889	0.220352	0.298216	0.158395	0.30975	0.120886	0.115061	0.269147	0.144894	0.205241	0.169913	0.141006	0.211583	0.262195	0.289132	0.195731	0.170592	0.161807	0.230461	0.266375	0.171221	0.109222	0.184541
Exclusion probability	rs10503926	0.178547	0.0834285	0.129358	0.129716	0.166344	0.226139	0.157098	0.325395	0.0910542	0.136876	0.264098	0.222606	0.175072	0.145632	0.156006	0.166344	0.210568	0.262794	0.139862	0.146345	0.133173	0.25616	0.209635	0.170912	0.145848	0.115117	0.116068	0.183658	0.203973	0.217175	0.219663	0.148345	0.179669	0.12253	0.217118	0.134173	0.167503
Exclusion probability	rs2380437	0.271356	0.225946	0.166344	0.183658	0.191958	0.203414	0.179526	0.110086	0.32196	0.17252	0.223427	0.280684	0.238644	0.218369	0.171221	0.122753	0.230461	0.174583	0.192353	0.208775	0.167862	0.125641	0.191783	0.224178	0.196778	0.196224	0.195292	0.183658	0.272052	0.20837	0.200829	0.154968	0.195579	0.274654	0.168495	0.163036	0.20282
Exclusion probability	rs9297731	0.206389	0.209938	0.183119	0.161807	0.274253	0.0819263	0.250767	0.161069	0.16159	0.250649	0.1875	0.148555	0.183288	0.314364	0.148784	0.220352	0.210568	0.158395	0.24607	0.167862	0.26693	0.177527	0.13799	0.179065	0.283447	0.205241	0.266375	0.199382	0.168917	0.179526	0.117573	0.1477	0.269628	0.12253	0.153368	0.265793	0.209197
Exclusion probability	rs6989344	0.124381	0.130687	0.240902	0.148345	0.183119	0.163036	0.250767	0.1875	0.216338	0.214558	0.223427	0.306651	0.209635	0.159962	0.32196	0.143339	0.143339	0.191958	0.202335	0.21776	0.191622	0.243626	0.167131	0.127585	0.226632	0.224178	0.179939	0.148345	0.172026	0.191545	0.166745	0.28247	0.150729	0.203037	0.229869	0.179065	0.273305
Exclusion probability	rs12350076	0.259633	0.166875	0.230461	0.207603	0.210568	0.277	0.260917	0.116528	0.0831779	0.263591	0.163483	0.256298	0.191783	0.175303	0.148784	0.220352	0.210568	0.143339	0.132266	0.133173	0.191622	0.177527	0.13799	0.205241	0.169913	0.196224	0.195292	0.168865	0.184327	0.168208	0.130361	0.161807	0.259423	0.0867108	0.193171	0.179065	0.289251
Exclusion probability	rs1176842	0.178547	0.340775	0.183119	0.242973	0.201105	0.29088	0.1875	0.152902	0.149673	0.163036	0.196053	0.222606	0.200564	0.11392	0.1875	0.174583	0.174583	0.166344	0.17348	0.246399	0.175526	0.158758	0.183288	0.244351	0.206389	0.134173	0.266375	0.183658	0.166108	0.191545	0.183205	0.168865	0.1875	0.1875	0.132888	0.179065	0.206121
Exclusion probability	rs4487849	0.271356	0.166875	0.191958	0.161807	0.230461	0.238167	0.204224	0.169552	0.1875	0.128884	0.156006	0.182839	0.281663	0.200309	0.253471	0.274253	0.166344	0.210568	0.104836	0.175526	0.146345	0.219889	0.167131	0.196224	0.111407	0.103545	0.165494	0.1875	0.27853	0.160916	0.1514	0.27822	0.212499	0.219495	0.28321	0.158937	0.247356
Exclusion probability	rs825411	0.111407	0.142035	0.310725	0.118283	0.210568	0.17252	0.1875	0.249704	0.16159	0.182405	0.156006	0.202007	0.228671	0.0974676	0.214012	0.174583	0.166344	0.28606	0.17348	0.200064	0.21776	0.158758	0.228671	0.141006	0.1875	0.254912	0.127245	0.168865	0.247785	0.191545	0.219663	0.183658	0.239843	0.172854	0.193171	0.234108	0.209197
Exclusion probability	rs4750494	0.259633	0.130687	0.220352	0.141931	0.183119	0.153941	0.171804	0.123237	0.1875	0.163036	0.204889	0.173773	0.259521	0.191701	0.253471	0.230461	0.191958	0.240902	0.257988	0.246399	0.200064	0.158758	0.209635	0.141006	0.138414	0.141006	0.165494	0.158116	0.214558	0.17574	0.200829	0.239843	0.20455	0.151921	0.184693	0.196224	0.209508
Exclusion probability	rs7127767	0.131261	0.180428	0.191958	0.135723	0.210568	0.17252	0.179526	0.13022	0.0831779	0.203414	0.116276	0.126131	0.200564	0.152673	0.171221	0.183119	0.251678	0.191958	0.17348	0.299948	0.183444	0.158758	0.209635	0.148089	0.237275	0.155431	0.179939	0.233751	0.160341	0.160916	0.219663	0.168865	0.195579	0.0781893	0.158294	0.224178	0.190494
Exclusion probability	rs471234	0.1875	0.319331	0.183119	0.168865	0.143339	0.226139	0.16433	0.17836	0.201542	0.203414	0.171221	0.222606	0.167131	0.247636	0.163483	0.158395	0.104392	0.220352	0.283043	0.146345	0.227023	0.282591	0.191783	0.1875	0.237275	0.121235	0.211583	0.132266	0.194015	0.308866	0.205608	0.161807	0.150729	0.228843	0.226902	0.224178	0.19977
Exclusion probability	rs508485	0.216338	0.180428	0.150729	0.168865	0.174583	0.17252	0.212984	0.196979	0.32196	0.192699	0.179224	0.182839	0.259521	0.175303	0.179224	0.150729	0.230461	0.298216	0.223427	0.200064	0.227023	0.243626	0.191783	0.1875	0.216338	0.141006	0.120569	0.225502	0.247785	0.110608	0.196401	0.195433	0.143339	0.257988	0.181952	0.265793	0.190494
Exclusion probability	rs560476	0.178547	0.26058	0.262794	0.2722	0.166344	0.203414	0.1875	0.206805	0.363872	0.226139	0.23314	0.119237	0.191783	0.209197	0.14181	0.220352	0.166344	0.28606	0.27031	0.0841812	0.133173	0.197879	0.228671	0.170912	0.259633	0.163036	0.228843	0.148345	0.178098	0.171804	0.219663	0.183658	0.1875	0.316447	0.198967	0.115117	0.190494
Exclusion probability	rs623052	0.124381	0.26058	0.191958	0.233751	0.104392	0.182405	0.171804	0.161069	0.201542	0.153941	0.243153	0.192248	0.13799	0.237584	0.148784	0.174583	0.230461	0.298216	0.182737	0.167862	0.246399	0.208672	0.118713	0.244351	0.138414	0.134173	0.211583	0.28247	0.157307	0.160916	0.1514	0.161807	0.121923	0.1875	0.137296	0.244351	0.229206
Exclusion probability	rs431951	0.1875	0.24282	0.230461	0.207603	0.201105	0.226139	0.231318	0.216985	0.17419	0.136876	0.196053	0.192248	0.228671	0.145632	0.179224	0.220352	0.183119	0.166344	0.139862	0.183444	0.139645	0.104325	0.248926	0.148089	0.117766	0.141006	0.247099	0.148345	0.197261	0.0810935	0.229547	0.191401	0.239843	0.203037	0.171221	0.134173	0.20282
Exclusion probability	rs2662800	0.153571	0.166875	0.129358	0.161807	0.183119	0.214558	0.1875	0.137486	0.16159	0.192699	0.128583	0.212124	0.259521	0.152673	0.122318	0.210568	0.183119	0.230461	0.192353	0.160447	0.175526	0.1875	0.200564	0.224178	0.226632	0.170912	0.151921	0.148345	0.217893	0.17574	0.174832	0.135723	0.168208	0.1875	0.171221	0.174832	0.215719
Exclusion probability	rs12819145	0.16159	0.100562	0.183119	0.191401	0.210568	0.214558	0.102006	0.216985	0.216338	0.250649	0.128583	0.119237	0.228671	0.339108	0.163483	0.191958	0.166344	0.143339	0.212691	0.153277	0.153277	0.133395	0.124906	0.163036	0.145848	0.148089	0.127245	0.161807	0.190713	0.127882	0.123848	0.158116	0.230461	0.274654	0.210938	0.155431	0.114749
Exclusion probability	rs4942486	0.138414	0.209938	0.230461	0.129716	0.174583	0.203414	0.240902	0.145044	0.32196	0.136876	0.122318	0.192248	0.167131	0.237584	0.243153	0.136218	0.122753	0.230461	0.0927604	0.200064	0.146345	0.125641	0.13799	0.1875	0.206389	0.148089	0.211583	0.118283	0.217893	0.199828	0.166745	0.21607	0.150729	0.316447	0.1875	0.155431	0.20282
Exclusion probability	rs4942242	0.16159	0.180428	0.174583	0.161807	0.150729	0.367476	0.150102	0.145044	0.127788	0.182405	0.214012	0.165043	0.159459	0.218369	0.171221	0.166344	0.150729	0.201105	0.202335	0.191622	0.208775	0.1875	0.144894	0.179065	0.131261	0.224178	0.179939	0.161807	0.166108	0.183518	0.123848	0.161807	0.150729	0.111837	0.198967	0.1875	0.167503
Exclusion probability	rs9542974	0.153571	0.225946	0.166344	0.199382	0.230461	0.192699	0.171804	0.17836	0.302281	0.100241	0.135079	0.173773	0.183288	0.167503	0.122318	0.129358	0.191958	0.240902	0.182737	0.133173	0.200064	0.177527	0.159459	0.179065	0.0937885	0.170912	0.211583	0.168865	0.184327	0.183518	0.174832	0.123904	0.230461	0.295038	0.176526	0.1875	0.16209
Exclusion probability	rs9544749	0.283447	0.194773	0.174583	0.141931	0.191958	0.136876	0.1875	0.273388	0.149673	0.226139	0.214012	0.173773	0.159459	0.200309	0.214012	0.183119	0.129358	0.230461	0.234552	0.227023	0.200064	0.177527	0.238644	0.265793	0.1875	0.148089	0.165494	0.129716	0.184327	0.17574	0.229547	0.233751	0.179526	0.172854	0.173599	0.1875	0.257988
Exclusion probability	rs7326317	0.138414	0.26058	0.201105	0.129716	0.158395	0.153941	0.16433	0.285805	0.216338	0.153941	0.171221	0.182839	0.106992	0.237584	0.179224	0.150729	0.166344	0.183119	0.17348	0.183444	0.21776	0.16795	0.106992	0.234108	0.226632	0.1875	0.308062	0.207603	0.146294	0.15386	0.11153	0.165119	0.195579	0.172854	0.137296	0.219663	0.190494
Exclusion probability	rs7983579	0.32196	0.194773	0.220352	0.207603	0.136218	0.128884	0.16433	0.161069	0.16159	0.182405	0.1875	0.212124	0.228671	0.145632	0.179224	0.262794	0.240902	0.201105	0.182737	0.208775	0.153277	0.231538	0.270432	0.234108	0.237275	0.205241	0.228843	0.191401	0.225107	0.127882	0.2723	0.207603	0.137621	0.1875	0.193245	0.155431	0.167503
Exclusion probability	rs4773029	0.145848	0.142035	0.183119	0.161807	0.122753	0.192699	0.143339	0.161069	0.1875	0.17252	0.223427	0.13331	0.305095	0.247636	0.179224	0.210568	0.210568	0.220352	0.156006	0.126922	0.160447	0.208672	0.13799	0.196224	0.178547	0.288534	0.220707	0.221348	0.299863	0.179526	0.14413	0.165119	0.157098	0.219495	0.277	0.201393	0.156412
Exclusion probability	rs7142477	0.153571	0.194773	0.230461	0.168865	0.136218	0.145225	0.157098	0.161069	0.138414	0.203414	0.204889	0.182839	0.0961144	0.145632	0.243153	0.158395	0.28606	0.191958	0.338133	0.183444	0.21776	0.133395	0.191783	0.265793	0.138414	0.121235	0.211583	0.2722	0.116625	0.179526	0.1875	0.199382	0.172081	0.14611	0.150729	0.224178	0.151652
Exclusion probability	rs11159161	0.138414	0.166875	0.183119	0.176147	0.143339	0.192699	0.171804	0.1875	0.117766	0.384244	0.171221	0.182839	0.183288	0.175303	0.14181	0.158395	0.150729	0.191958	0.164572	0.191622	0.175526	0.197879	0.118713	0.163036	0.226632	0.163036	0.103545	0.106555	0.100241	0.115745	0.109636	0.0994263	0.11392	0.0917214	0.0944639	0.124807	0.11541
Exclusion probability	rs7167880	0.271356	0.180428	0.210568	0.224784	0.230461	0.192699	0.150102	0.206805	0.17419	0.203414	0.1875	0.156639	0.152048	0.119817	0.156006	0.166344	0.230461	0.166344	0.283043	0.191622	0.126922	0.177527	0.248926	0.141006	0.237275	0.121235	0.151921	0.242973	0.149251	0.332401	0.261121	0.154968	0.221348	0.172854	0.223427	0.127585	0.156808
Exclusion probability	rs9672254	0.248274	0.26058	0.191958	0.191401	0.158395	0.250649	0.136801	0.17836	0.138414	0.182405	0.264098	0.233458	0.219003	0.175303	0.204889	0.174583	0.143339	0.143339	0.17348	0.175526	0.183444	0.177527	0.167131	0.170912	0.138414	0.179065	0.266375	0.168865	0.210849	0.168208	0.162572	0.21607	0.195579	0.12253	0.30975	0.214558	0.156808
Exclusion probability	rs12925084	0.117766	0.166875	0.166344	0.154968	0.240902	0.145225	0.179526	0.169552	0.231909	0.226139	0.179224	0.192248	0.219003	0.145632	0.214012	0.183119	0.158395	0.191958	0.182737	0.191622	0.227023	0.16795	0.175072	0.179065	0.196778	0.224178	0.139184	0.176147	0.178098	0.199828	0.191869	0.191401	0.269628	0.255281	0.204889	0.224178	0.196586
Exclusion probability	rs10852588	0.248274	0.24282	0.240902	0.176147	0.143339	0.250649	0.143339	0.1875	0.201542	0.226139	0.171221	0.192248	0.183288	0.209197	0.214012	0.158395	0.230461	0.166344	0.182737	0.277638	0.146345	0.208672	0.183288	0.196224	0.111407	0.214558	0.165494	0.252453	0.157307	0.265287	0.158937	0.224784	0.150729	0.1875	0.116276	0.170912	0.136932
Exclusion probability	rs12934069	0.16159	0.225946	0.183119	0.0882812	0.220352	0.17252	0.171804	0.17836	0.17419	0.11392	0.214012	0.148555	0.175072	0.145632	0.156006	0.174583	0.251678	0.183119	0.24607	0.277638	0.200064	0.104325	0.219003	0.127585	0.16159	0.115117	0.266375	0.28247	0.184327	0.286499	0.229547	0.135723	0.1875	0.219495	0.210938	0.196224	0.156808
Exclusion probability	rs10451160	0.196778	0.166875	0.150729	0.207603	0.191958	0.128884	0.222014	0.238428	0.17419	0.163036	0.243153	0.148555	0.228671	0.209197	0.214012	0.174583	0.262794	0.143339	0.202335	0.133173	0.191622	0.208672	0.159459	0.205241	0.169913	0.1875	0.195292	0.233751	0.247785	0.255108	0.130361	0.199382	0.195579	0.203037	0.181952	0.179065	0.254765
Exclusion probability	rs447205	0.226632	0.298823	0.230461	0.183658	0.166344	0.192699	0.204224	0.1875	0.201542	0.182405	0.179224	0.192248	0.131329	0.191701	0.214012	0.240902	0.191958	0.201105	0.223427	0.21776	0.139645	0.104325	0.175072	0.141006	0.16159	0.196224	0.286691	0.183658	0.106129	0.191545	0.1514	0.224784	0.157616	0.172854	0.146432	0.134173	0.209197
Exclusion probability	rs879628	0.196778	0.180428	0.183119	0.168865	0.28606	0.192699	0.130484	0.161069	0.231909	0.203414	0.264098	0.156639	0.167131	0.175303	0.223427	0.183119	0.210568	0.262794	0.17348	0.153277	0.167862	0.111117	0.183288	0.141006	0.16159	0.244351	0.179939	0.191472	0.184327	0.235592	0.183205	0.262195	0.269628	0.316447	0.204889	0.148089	0.19977
Exclusion probability	rs4790519	0.16159	0.180428	0.230461	0.199382	0.274253	0.263591	0.136801	0.123237	0.17419	0.136876	0.196053	0.212124	0.183288	0.119817	0.148784	0.336806	0.191958	0.174583	0.212691	0.200064	0.133173	0.325715	0.152048	0.155431	0.138414	0.196224	0.179939	0.172348	0.24178	0.237584	0.196401	0.165119	0.269628	0.165494	0.137296	0.155431	0.154002
Exclusion probability	rs11655774	0.131261	0.154087	0.220352	0.107593	0.251678	0.238167	0.195731	0.249704	0.201542	0.17252	0.223427	0.244687	0.228671	0.138832	0.156006	0.274253	0.210568	0.166344	0.17348	0.120886	0.153277	0.177527	0.124906	0.134173	0.226632	0.179065	0.165494	0.199382	0.190713	0.20837	0.137119	0.141931	0.239843	0.236902	0.151163	0.148089	0.250563
Exclusion probability	rs2127995	0.226632	0.209938	0.122753	0.183658	0.201105	0.128884	0.212984	0.169552	0.0994263	0.100241	0.204889	0.182839	0.191783	0.200309	0.0994263	0.183119	0.28606	0.174583	0.27031	0.160447	0.183444	0.16795	0.200564	0.196224	0.248274	0.1875	0.228843	0.314897	0.184327	0.191545	0.183205	0.102514	0.179669	0.0837057	0.128583	0.196224	0.190494
Exclusion probability	rs980346	0.153571	0.225946	0.201105	0.148345	0.174583	0.17252	0.102006	0.169552	0.32196	0.238167	0.179224	0.212124	0.200564	0.191701	0.243153	0.122753	0.201105	0.201105	0.156006	0.153277	0.133173	0.133395	0.13799	0.196224	0.169913	0.155431	0.195292	0.21607	0.194015	0.147033	0.14413	0.224784	0.164731	0.274654	0.205122	0.155431	0.102752
Exclusion probability	rs12605006	0.16159	0.120014	0.143339	0.123904	0.183119	0.106926	0.157098	0.249704	0.231909	0.277	0.196053	0.280684	0.238644	0.119817	0.148784	0.220352	0.143339	0.158395	0.124975	0.208775	0.175526	0.141492	0.219003	0.121235	0.29591	0.103545	0.0867108	0.183658	0.210849	0.160916	0.235118	0.161807	0.172081	0.236902	0.190338	0.179065	0.136932
Exclusion probability	rs17533	0.16159	0.120014	0.143339	0.123904	0.183119	0.106926	0.157098	0.249704	0.231909	0.277	0.196053	0.280684	0.238644	0.119817	0.148784	0.220352	0.143339	0.158395	0.124975	0.208775	0.175526	0.141492	0.219003	0.121235	0.29591	0.103545	0.286691	0.191401	0.190713	0.179526	0.166745	0.21607	0.137621	0.12253	0.193171	0.244351	0.156808
Exclusion probability	rs628221	0.138414	0.194773	0.136218	0.161807	0.251678	0.153941	0.16433	0.17836	0.231909	0.153941	0.156006	0.165043	0.219003	0.209197	0.204889	0.220352	0.220352	0.191958	0.164572	0.153277	0.167862	0.208672	0.152048	0.196224	0.169913	0.155431	0.195292	0.176147	0.184327	0.183518	0.158937	0.199382	0.203911	0.195292	0.193171	0.155431	0.146623
Exclusion probability	rs530913	0.259633	0.24282	0.274253	0.154968	0.336806	0.153941	0.136801	0.137486	0.201542	0.214558	0.156006	0.192248	0.152048	0.0874689	0.156006	0.210568	0.230461	0.110277	0.164572	0.160447	0.153277	0.16795	0.200564	0.155431	0.124381	0.141006	0.247099	0.2722	0.138734	0.245211	0.229547	0.168865	0.280113	0.203037	0.156006	0.155431	0.127717
Exclusion probability	rs4239719	0.169913	0.319331	0.150729	0.183658	0.166344	0.250649	0.304426	0.169552	0.216338	0.145225	0.122318	0.192248	0.131329	0.218369	0.163483	0.158395	0.183119	0.143339	0.24607	0.256518	0.183444	0.269147	0.183288	0.163036	0.153571	0.163036	0.308062	0.183658	0.149251	0.191545	0.162572	0.168865	0.140432	0.236902	0.176526	0.163036	0.281198
Exclusion probability	rs6136874	0.153571	0.194773	0.191958	0.191401	0.174583	0.153941	0.150102	0.169552	0.216338	0.182405	0.179224	0.106265	0.293217	0.218369	0.275037	0.183119	0.220352	0.143339	0.164572	0.183444	0.133173	0.243626	0.183288	0.265793	0.216338	0.155431	0.172348	0.252453	0.255695	0.13405	0.191869	0.2722	0.160916	0.236902	0.166033	0.127585	0.178608
Exclusion probability	rs2425427	0.283447	0.194773	0.210568	0.191401	0.143339	0.214558	0.195731	0.227524	0.216338	0.128884	0.253471	0.126131	0.191783	0.29088	0.223427	0.220352	0.183119	0.136218	0.11798	0.256518	0.208775	0.219889	0.167131	0.196224	0.216338	0.196224	0.165494	0.233751	0.210849	0.199828	0.166745	0.233751	0.183518	0.203037	0.179172	0.200829	0.209197
Exclusion probability	rs6073336	0.1875	0.225946	0.174583	0.21607	0.158395	0.263591	0.240902	0.161069	0.1875	0.17252	0.135079	0.222606	0.152048	0.159962	0.243153	0.220352	0.166344	0.240902	0.0986697	0.21776	0.236568	0.197879	0.175072	0.127585	0.178547	0.155431	0.330501	0.141931	0.154723	0.16433	0.174832	0.207603	0.147033	0.172854	0.210938	0.244351	0.281198
Exclusion probability	rs4539869	0.196778	0.26058	0.251678	0.252453	0.201105	0.182405	0.231318	0.196979	0.283447	0.203414	0.135079	0.244687	0.281663	0.257988	0.196053	0.210568	0.174583	0.201105	0.27031	0.208775	0.139645	0.125641	0.219003	0.196224	0.178547	0.214558	0.151921	0.191401	0.221744	0.245211	0.239748	0.21607	0.172081	0.274654	0.249998	0.148089	0.178727
Exclusion probability	rs2826399	0.16159	0.298823	0.150729	0.191401	0.201105	0.145225	0.157098	0.145044	0.216338	0.153941	0.148784	0.140781	0.228671	0.22783	0.171221	0.183119	0.174583	0.210568	0.182737	0.146345	0.191622	0.282591	0.144894	0.155431	0.169913	0.170912	0.247099	0.176147	0.217893	0.20837	0.14413	0.191401	0.195579	0.219495	0.160962	0.179065	0.141717
Exclusion probability	rs2831350	0.169913	0.279243	0.240902	0.161807	0.191958	0.163036	0.1875	0.238428	0.149673	0.182405	0.156006	0.112618	0.191783	0.175303	0.163483	0.230461	0.183119	0.240902	0.17348	0.167862	0.175526	0.1875	0.200564	0.214558	0.153571	0.196224	0.330501	0.224784	0.184327	0.199828	0.158937	0.168865	0.172081	0.236902	0.1875	0.163036	0.196586	minimum	maximum
Exclusion probability	rs722847(X-linked)	0.16209	0.175303	0.1875	0.111837	0.269628	0.197879	0.158116	0.134173	0.16159	0.168376	0.29088	0.196586	0.165494	0.295433	0.206389	0.273157	0.154834	0.180428	0.128017	0.163914	0.0968924	0.280113	0.116528	0.141492	0.169913	0.216985	0.0498156	0.0317517	0.030411	0.040128	0.0310088	0.0468984	0.0781893	0.052226	0.0609855	0.0310088	0.0332228	0.030411	0.295433
minimum EP		0.111407	0.0834285	0.0987307	0.0882812	0.0932872	0.0819263	0.102006	0.0765373	0.0831779	0.0877525	0.0752198	0.0596385	0.0961144	0.0781893	0.0994263	0.110277	0.0987307	0.0987307	0.0927604	0.0841812	0.0968924	0.0916219	0.106992	0.103545	0.088375	0.0877525	0.0278806	0.0283326	0.0270427	0.0209928	0.0310088	0.0124303	0.0166625	0.0366814	0.032979	0.0287025	0.0332228	0.0124303	0.111407
maximum EP		0.349522	0.340775	0.310725	0.28247	0.336806	0.384244	0.327954	0.325395	0.363872	0.419219	0.29088	0.306651	0.329832	0.339108	0.32196	0.336806	0.350381	0.298216	0.338133	0.323466	0.323466	0.325715	0.293217	0.351191	0.32196	0.288534	0.354013	0.337874	0.316127	0.332401	0.28606	0.324894	0.280113	0.316447	0.30975	0.300398	0.314364	0.280113	0.419219
Cumulative exclusion probability for the 116 autosomal SNPs		1	1	1	1	1	1	1	1	1	1	1	1	1	1	1	1	1	1	1	1	1	1	1	1	1	1	1	1	1	1	1	1	1	1	1	1	1	1	1
minimum of EP in all of the populations	0.012
maximum of EP in all of the populations	0.419
For rs722847 the EP was based on the genotypes in just females
