# Supplementary material for: Genome-wide screen for universal individual identification SNPs based on the HapMap and 1000 Genomes databases
Source: Sci Rep. 2018 Apr 3;8:5553. doi: 10.1038/s41598-018-23888-0 (PMC5882920; doi:10.1038/s41598-018-23888-0)
Supplement: Supplementary file 5 — Dataset 5 [file 41598_2018_23888_MOESM5_ESM.xls]

## Sheet: Genotyping results
population	rs1012515		rs10490047		rs10518608		rs1078226		rs10865186		rs10911093		rs11914834		rs11938834		rs1354147		rs1538197		rs17533		rs2570703		rs2624459		rs271397		rs2826399		rs2895309		rs4239719		rs4644087		rs4835587		rs4942242		rs508485		rs530022		rs564060		rs6136874		rs628221
CHG
	genotype number
	AA	24	TT	31	CC	29	CC	22	TT	20	CC	41	CC	26	AA	30	CC	19	AA	23	GG	21	GG	19	GG	21	GG	21	CC	25	CC	22	CC	19	CC	30	GG	22	TT	14	CC	24	AA	28	GG	21	CC	22	CC
	TT	19	CC	19	TT	16	TT	30	CC	34	TT	17	TT	29	GG	21	TT	28	GG	17	AA	20	TT	22	CC	28	AA	19	TT	21	TT	20	TT	29	AA	23	AA	28	CC	30	TT	23	GG	19	TT	29	TT	22	TT
	AT	53	TC	46	CT	51	CT	44	TC	42	CT	38	CT	41	AG	45	CT	49	AG	56	GA	55	GT	55	GC	47	GA	56	CT	50	CT	54	CT	48	CA	43	GA	46	TC	52	CT	49	AG	49	GT	46	CT	52	CT
	genotype frequence
	AA	0.25	TT	0.322917	CC	0.302083	CC	0.229167	TT	0.208333	CC	0.427083	CC	0.270833	AA	0.3125	CC	0.197917	AA	0.239583	GG	0.21875	GG	0.197917	GG	0.21875	GG	0.21875	CC	0.260417	CC	0.229167	CC	0.197917	CC	0.3125	GG	0.229167	TT	0.145833	CC	0.25	AA	0.291667	GG	0.21875	CC	0.229167	CC
	TT	0.197917	CC	0.197917	TT	0.166667	TT	0.3125	CC	0.354167	TT	0.177083	TT	0.302083	GG	0.21875	TT	0.291667	GG	0.177083	AA	0.208333	TT	0.229167	CC	0.291667	AA	0.197917	TT	0.21875	TT	0.208333	TT	0.302083	AA	0.239583	AA	0.291667	CC	0.3125	TT	0.239583	GG	0.197917	TT	0.302083	TT	0.229167	TT
	AT	0.552083	TC	0.479167	CT	0.53125	CT	0.458333	TC	0.4375	CT	0.395833	CT	0.427083	AG	0.46875	CT	0.510417	AG	0.583333	GA	0.572917	GT	0.572917	GC	0.489583	GA	0.583333	CT	0.520833	CT	0.5625	CT	0.5	CA	0.447917	GA	0.479167	TC	0.541667	CT	0.510417	AG	0.510417	GT	0.479167	CT	0.541667	CT
	allele number
	A	101	T	108	C	109	C	88	T	82	C	120	C	93	A	105	C	87	A	102	G	97	G	93	G	89	G	98	C	100	C	98	C	86	C	103	G	90	T	80	C	97	A	105	G	88	C	96	C
	T	91	C	84	T	83	T	104	C	110	T	72	T	99	G	87	T	105	G	90	A	95	T	99	C	103	A	94	T	92	T	94	T	106	A	89	A	102	C	112	T	95	G	87	T	104	T	96	T
	allele frequence
	A	0.526042	T	0.5625	C	0.567708	C	0.458333	T	0.427083	C	0.625	C	0.484375	A	0.546875	C	0.453125	A	0.53125	G	0.505208	G	0.484375	G	0.463542	G	0.510417	C	0.520833	C	0.510417	C	0.447917	C	0.536458	G	0.46875	T	0.416667	C	0.505208	A	0.546875	G	0.458333	C	0.5	C
	T	0.473958	C	0.4375	T	0.432292	T	0.541667	C	0.572917	T	0.375	T	0.515625	G	0.453125	T	0.546875	G	0.46875	A	0.494792	T	0.515625	C	0.536458	A	0.489583	T	0.479167	T	0.489583	T	0.552083	A	0.463542	A	0.53125	C	0.583333	T	0.494792	G	0.453125	T	0.541667	T	0.5	T
CHZ
	genotype number
	AA	11	TT	7	CC	12	CC	9	TT	8	CC	11	CC	10	AA	4	CC	13	AA	18	GG	15	GG	12	GG	8	GG	9	CC	9	CC	15	CC	4	CC	6	GG	11	TT	9	CC	8	AA	7	GG	12	CC	12	CC
	TT	10	CC	8	TT	5	TT	11	CC	13	TT	5	TT	8	GG	12	TT	5	GG	6	AA	4	TT	8	CC	5	AA	10	TT	7	TT	10	TT	14	AA	14	AA	4	CC	7	TT	7	GG	9	TT	7	TT	6	TT
	AT	17	TC	23	CT	21	CT	18	TC	17	CT	22	CT	20	AG	22	CT	20	AG	14	GA	19	GT	18	GC	25	GA	19	CT	22	CT	13	CT	20	CA	18	GA	23	TC	22	CT	23	AG	22	GT	19	CT	20	CT
	genotype frequence
	AA	0.289474	TT	0.184211	CC	0.315789	CC	0.236842	TT	0.210526	CC	0.289474	CC	0.263158	AA	0.105263	CC	0.342105	AA	0.473684	GG	0.394737	GG	0.315789	GG	0.210526	GG	0.236842	CC	0.236842	CC	0.394737	CC	0.105263	CC	0.157895	GG	0.289474	TT	0.236842	CC	0.210526	AA	0.184211	GG	0.315789	CC	0.315789	CC
	TT	0.263158	CC	0.210526	TT	0.131579	TT	0.289474	CC	0.342105	TT	0.131579	TT	0.210526	GG	0.315789	TT	0.131579	GG	0.157895	AA	0.105263	TT	0.210526	CC	0.131579	AA	0.263158	TT	0.184211	TT	0.263158	TT	0.368421	AA	0.368421	AA	0.105263	CC	0.184211	TT	0.184211	GG	0.236842	TT	0.184211	TT	0.157895	TT
	AT	0.447368	TC	0.605263	CT	0.552632	CT	0.473684	TC	0.447368	CT	0.578947	CT	0.526316	AG	0.578947	CT	0.526316	AG	0.368421	GA	0.5	GT	0.473684	GC	0.657895	GA	0.5	CT	0.578947	CT	0.342105	CT	0.526316	CA	0.473684	GA	0.605263	TC	0.578947	CT	0.605263	AG	0.578947	GT	0.5	CT	0.526316	CT
	allele number
	A	39	T	37	C	45	C	36	T	33	C	44	C	40	A	30	C	46	A	50	G	49	G	42	G	41	G	37	C	40	C	43	C	28	C	30	G	45	T	40	C	39	A	36	G	43	C	44	C
	T	37	C	39	T	31	T	40	C	43	T	32	T	36	G	46	T	30	G	26	A	27	T	34	C	35	A	39	T	36	T	33	T	48	A	46	A	31	C	36	T	37	G	40	T	33	T	32	T
	allele frequence
	A	0.513158	T	0.486842	C	0.592105	C	0.473684	T	0.434211	C	0.578947	C	0.526316	A	0.394737	C	0.605263	A	0.657895	G	0.644737	G	0.552632	G	0.539474	G	0.486842	C	0.526316	C	0.565789	C	0.368421	C	0.394737	G	0.592105	T	0.526316	C	0.513158	A	0.473684	G	0.565789	C	0.578947	C
	T	0.486842	C	0.513158	T	0.407895	T	0.526316	C	0.565789	T	0.421053	T	0.473684	G	0.605263	T	0.394737	G	0.342105	A	0.355263	T	0.447368	C	0.460526	A	0.513158	T	0.473684	T	0.434211	T	0.631579	A	0.605263	A	0.407895	C	0.473684	T	0.486842	G	0.526316	T	0.434211	T	0.421053	T
CHP
	genotype number
	AA	35	TT	38	CC	41	CC	31	TT	28	CC	52	CC	36	AA	34	CC	32	AA	41	GG	36	GG	31	GG	29	GG	30	CC	34	CC	37	CC	23	CC	36	GG	33	TT	23	CC	32	AA	35	GG	33	CC	34	CC
	TT	29	CC	27	TT	21	TT	41	CC	47	TT	22	TT	37	GG	33	TT	33	GG	23	AA	24	TT	30	CC	33	AA	29	TT	28	TT	30	TT	43	AA	37	AA	32	CC	37	TT	30	GG	28	TT	36	TT	28	TT
	AT	70	TC	69	CT	72	CT	62	TC	59	CT	60	CT	61	AG	67	CT	69	AG	70	GA	74	GT	73	GC	72	GA	75	CT	72	CT	67	CT	68	CA	61	GA	69	TC	74	CT	72	AG	71	GT	65	CT	72	CT
	genotype frequence
	AA	0.261194	TT	0.283582	CC	0.30597	CC	0.231343	TT	0.208955	CC	0.38806	CC	0.268657	AA	0.253731	CC	0.238806	AA	0.30597	GG	0.268657	GG	0.231343	GG	0.216418	GG	0.223881	CC	0.253731	CC	0.276119	CC	0.171642	CC	0.268657	GG	0.246269	TT	0.171642	CC	0.238806	AA	0.261194	GG	0.246269	CC	0.253731	CC
	TT	0.216418	CC	0.201493	TT	0.156716	TT	0.30597	CC	0.350746	TT	0.164179	TT	0.276119	GG	0.246269	TT	0.246269	GG	0.171642	AA	0.179104	TT	0.223881	CC	0.246269	AA	0.216418	TT	0.208955	TT	0.223881	TT	0.320896	AA	0.276119	AA	0.238806	CC	0.276119	TT	0.223881	GG	0.208955	TT	0.268657	TT	0.208955	TT
	AT	0.522388	TC	0.514925	CT	0.537313	CT	0.462687	TC	0.440299	CT	0.447761	CT	0.455224	AG	0.5	CT	0.514925	AG	0.522388	GA	0.552239	GT	0.544776	GC	0.537313	GA	0.559701	CT	0.537313	CT	0.5	CT	0.507463	CA	0.455224	GA	0.514925	TC	0.552239	CT	0.537313	AG	0.529851	GT	0.485075	CT	0.537313	CT
	allele number
	A	140	T	145	C	154	C	124	T	115	C	164	C	133	A	135	C	133	A	152	G	146	G	135	G	130	G	135	C	140	C	141	C	114	C	133	G	135	T	120	C	136	A	141	G	131	C	140	C
	T	128	C	123	T	114	T	144	C	153	T	104	T	135	G	133	T	135	G	116	A	122	T	133	C	138	A	133	T	128	T	127	T	154	A	135	A	133	C	148	T	132	G	127	T	137	T	128	T
	allele frequence
	A	0.522388	T	0.541045	C	0.574627	C	0.462687	T	0.429104	C	0.61194	C	0.496269	A	0.503731	C	0.496269	A	0.567164	G	0.544776	G	0.503731	G	0.485075	G	0.503731	C	0.522388	C	0.526119	C	0.425373	C	0.496269	G	0.503731	T	0.447761	C	0.507463	A	0.526119	G	0.488806	C	0.522388	C
	T	0.477612	C	0.458955	T	0.425373	T	0.537313	C	0.570896	T	0.38806	T	0.503731	G	0.496269	T	0.503731	G	0.432836	A	0.455224	T	0.496269	C	0.514925	A	0.496269	T	0.477612	T	0.473881	T	0.574627	A	0.503731	A	0.496269	C	0.552239	T	0.492537	G	0.473881	T	0.511194	T	0.477612	T
Note: Yellow indicates MAF < 0.39, red indicates MAF < 0.30.
[truncated: 185 more columns]
