# Supplementary material for: Genome-wide screen for universal individual identification SNPs based on the HapMap and 1000 Genomes databases
Source: Sci Rep. 2018 Apr 3;8:5553. doi: 10.1038/s41598-018-23888-0 (PMC5882920; doi:10.1038/s41598-018-23888-0)
Supplement: Supplementary file 6 — Dataset 6 [file 41598_2018_23888_MOESM6_ESM.xls]

## Sheet: HWE results in CHG
Locus	#Genot	Obs.Het.	Exp.Het.	P-value	s.d.	Steps done
rs1012515	96	0.55208	0.50125	0.41156	0.00052	1001000
rs10490047	96	0.47917	0.49476	0.83729	0.00036	1001000
rs10518608	96	0.53125	0.4934	0.53404	0.00051	1001000		Note: Yellow indicates P-value<0.000428
rs1078226	96	0.45833	0.49913	0.5354	0.00051	1001000
rs10865186	96	0.4375	0.49193	0.30217	0.00047	1001000
rs10911093	96	0.39583	0.4712	0.13065	0.00032	1001000
rs11914834	96	0.42708	0.50213	0.15391	0.00037	1001000
rs11938834	96	0.46875	0.4982	0.6786	0.00049	1001000
rs1354147	96	0.51042	0.4982	0.84029	0.00036	1001000
rs1538197	96	0.58333	0.50065	0.14926	0.00036	1001000
rs17533	96	0.57292	0.50256	0.21959	0.00039	1001000
rs2570703	96	0.57292	0.50213	0.2166	0.00038	1001000
rs2624459	96	0.48958	0.49995	1	0	1001000
rs271397	96	0.58333	0.5024	0.15227	0.00036	1001000
rs2826399	96	0.52083	0.50175	0.83732	0.00037	1001000
rs2895309	96	0.5625	0.5024	0.30612	0.00046	1001000
rs4239719	96	0.5	0.49716	1	0	1001000
rs4644087	96	0.44792	0.49995	0.40847	0.00051	1001000
rs4835587	96	0.47917	0.50065	0.68778	0.00047	1001000
rs4942242	96	0.54167	0.48866	0.30244	0.00046	1001000
rs508485	96	0.50526	0.50259	1	0	1001000
rs530022	96	0.51042	0.4982	0.83925	0.00037	1001000
rs564060	96	0.47917	0.49913	0.83711	0.00037	1001000
rs6136874	96	0.52688	0.5027	0.68243	0.00047	1001000
rs628221	96	0.47917	0.5024	0.68626	0.00044	1001000
rs6955484	96	0.5625	0.5024	0.30621	0.00045	1001000
rs6962246	96	0.52083	0.50175	0.83712	0.00038	1001000
rs7127767	96	0.5	0.50175	1	0	1001000
rs7983579	96	0.52083	0.50175	0.83682	0.00039	1001000
rs9308179	96	0.52083	0.5024	0.8385	0.00039	1001000
rs10852588	96	0.59375	0.50213	0.09972	0.00028	1001000
rs11159161	96	0.52083	0.5024	0.83891	0.00036	1001000
rs11590681	96	0.40625	0.4934	0.09915	0.00028	1001000
rs11785007	96	0.48958	0.4934	1	0	1001000
rs12605006	96	0.5625	0.48495	0.1417	0.00034	1001000
rs12819145	96	0.45833	0.49913	0.53651	0.00051	1001000
rs12934069	96	0.41667	0.50065	0.10751	0.00032	1001000
rs1404719	96	0.45833	0.50262	0.41838	0.00052	1001000
rs1464095	96	0.45833	0.47622	0.8301	0.00039	1001000
rs163192	96	0.46875	0.49035	0.68204	0.00047	1001000
rs1971391	96	0.5625	0.50175	0.30334	0.00046	1001000
rs2425427	96	0.54167	0.49476	0.40899	0.00052	1001000
rs2459110	96	0.46875	0.49602	0.67796	0.00046	1001000
rs4539869	96	0.40625	0.49602	0.09673	0.0003	1001000
rs4607417	96	0.48958	0.50256	0.83902	0.00036	1001000
rs4708582	96	0.41667	0.47622	0.28199	0.00043	1001000
rs471234	96	0.54167	0.5024	0.53934	0.0005	1001000
rs530913	96	0.53684	0.50265	0.54632	0.0005	1001000
rs560476	96	0.44792	0.50125	0.31433	0.00045	1001000
rs6431272	96	0	0.38722	0	0	1001000
rs6460078	96	0.57292	0.47377	0.05131	0.00022	1001000
rs7142477	96	0.51042	0.49602	0.83813	0.00037	1001000
rs7326317	96	0.51042	0.4934	0.83562	0.00036	1001000
rs7607215	96	0.51042	0.50213	1	0	1001000
rs7728549	96	0.51042	0.48686	0.67903	0.00047	1001000
rs783622	96	0.47917	0.49913	0.83731	0.00037	1001000
rs9364939	96	0.48958	0.49602	1	0	1001000
rs937002	96	0.48958	0.50256	0.83992	0.00035	1001000
rs9504195	96	0.44792	0.49035	0.40696	0.00047	1001000
rs9542974	96	0.54167	0.50262	0.54085	0.0005	1001000
rs10451160	96	0.6875	0.49193	0.00015	1e-05	1001000
rs10503926	96	0.48387	0.50177	0.83499	0.00039	1001000
rs1176842	96	0.45833	0.4808	0.67335	0.00047	1001000
rs12694624	96	0.51042	0.50125	1	0	1001000
rs1293288	96	0.4375	0.5024	0.22207	0.00043	1001000
rs1445688	96	0.48958	0.4982	1	0	1001000
rs208869	96	0.54167	0.50065	0.53842	0.00047	1001000
rs2127995	96	0.59375	0.50256	0.10214	0.0003	1001000
rs2267708	96	0.45833	0.50175	0.42043	0.00045	1001000
rs2662800	96	0.5625	0.5024	0.3043	0.00045	1001000
rs2831350	96	0.44792	0.50213	0.31012	0.00045	1001000
rs431951	96	0.05208	0.38214	0	0	1001000
rs4469483	96	0.01042	0.33764	0	0	1001000
rs447205	96	0.48958	0.49035	1	0	1001000
rs4487849	96	0	0.26505	0	0	1001000
rs4582363	96	0.46875	0.47377	1	0	1001000
rs4701737	96	0.47917	0.48495	1	0	1001000
rs4722897	96	0.51042	0.50213	1	0	1001000
rs4773029	96	0.5	0.49716	1	0	1001000
rs4790519	96	0.52083	0.48866	0.53569	0.0005	1001000
rs6694450	96	0.5	0.48866	0.83651	0.00037	1001000
rs6989344	96	0.53125	0.50256	0.68364	0.00047	1001000
rs7561460	96	0.47917	0.50175	0.68807	0.00046	1001000
rs7710068	96	0.52083	0.48866	0.53472	0.00052	1001000
rs7710223	96	0.6875	0.49193	0.00014	1e-05	1001000
rs9297731	96	0.52083	0.50175	0.83627	0.00038	1001000
rs9544749	96	0.55208	0.50256	0.41501	0.00046	1001000
rs980346	96	0.44792	0.50213	0.31197	0.00048	1001000
rs9864924	96	0.41667	0.50262	0.10436	0.00033	1001000
rs10256874	96	0.48958	0.49602	1	0	1001000
rs10783100	96	0.39583	0.5024	0.04304	0.0002	1001000
rs11655774	96	0.46875	0.49995	0.68163	0.00048	1001000
rs1193735	96	0.5	0.49913	1	0	1001000
rs12350076	96	0.41667	0.50262	0.10628	0.00033	1001000
rs12925084	96	0.42708	0.50213	0.15638	0.00037	1001000
rs1574275	96	0.52083	0.49913	0.68513	0.00047	1001000
rs2024408	96	0.51042	0.46286	0.37531	0.00049	1001000
rs2380437	96	0.47917	0.49716	0.83657	0.00038	1001000
rs2941011	96	0.51042	0.49995	1	0	1001000
rs3010325	96	0.55208	0.50213	0.41304	0.00049	1001000
rs3790955	96	0.4375	0.49716	0.30241	0.00047	1001000
rs3850890	96	0.40625	0.4934	0.09765	0.00029	1001000
rs397728	96	0.4375	0.49476	0.30051	0.00047	1001000
rs4282012	96	0.47917	0.5024	0.6851	0.00048	1001000
rs4449484	96	0.52083	0.50175	0.83669	0.00037	1001000
rs4750494	96	0.54167	0.50175	0.53813	0.00049	1001000
rs4942486	96	0.5	0.50262	1	0	1001000
rs6073336	96	0.51042	0.50213	1	0	1001000
rs623052	96	0.55208	0.49035	0.29381	0.00047	1001000
rs7167880	96	0.52083	0.5024	0.83859	0.00037	1001000
rs7582470	96	0.44792	0.4934	0.40764	0.00046	1001000
rs825411	96	0.48958	0.4934	1	0	1001000
rs879628	96	0.47917	0.50065	0.68639	0.00048	1001000
rs9432040	96	0.42708	0.46853	0.39138	0.00049	1001000
rs9672254	96	0.57292	0.50256	0.22003	0.00043	1001000
rs974110	96	0.52083	0.5024	0.83805	0.00036	1001000
rs722847	45(Female)	0.556	0.50256	0.494347	0.0004	1001000

## Sheet: HWE results in CHZ
Locus	#Genot	Obs.Het.	Exp.Het.	P-value	s.d.	Steps done
rs1012515	38	0.44737	0.50632	0.52611	0.00049	1001000
rs10490047	38	0.60526	0.50632	0.32961	0.00047	1001000
rs10518608	38	0.55263	0.48947	0.51022	0.00052	1001000
rs1078226	38	0.47368	0.50526	0.75214	0.00047	1001000
rs10865186	38	0.44737	0.49789	0.73908	0.00042	1001000
rs10911093	38	0.57895	0.49404	0.33068	0.00047	1001000
rs11914834	38	0.52632	0.50526	1	0	1001000
rs11938834	38	0.57895	0.48421	0.30834	0.00047	1001000
rs1354147	38	0.52632	0.48421	0.73588	0.00045	1001000
rs1538197	38	0.36842	0.45614	0.28616	0.00045	1001000
rs17533	38	0.5	0.46421	0.73063	0.00045	1001000
rs2570703	38	0.47368	0.50105	0.75335	0.00041	1001000		Note: Yellow indicates P-value<0.000428
rs2624459	38	0.65789	0.50351	.0.09961	0.0003	1001000
rs271397	38	0.5	0.50632	1	0	1001000
rs2826399	38	0.57895	0.50526	0.51425	0.00051	1001000
rs2895309	38	0.34211	0.49789	0.09439	0.00029	1001000
rs4239719	38	0.52632	0.47158	0.50727	0.00048	1001000
rs4644087	38	0.47368	0.48421	1	0	1001000
rs4835587	38	0.60526	0.48947	0.18522	0.00038	1001000
rs4942242	38	0.57895	0.50526	0.51393	0.00051	1001000
rs508485	38	0.60526	0.50632	0.32792	0.00049	1001000
rs530022	38	0.57895	0.50526	0.51308	0.00051	1001000
rs564060	38	0.5	0.49789	1	0	1001000
rs6136874	38	0.52632	0.49404	0.74696	0.00044	1001000
rs628221	38	0.52632	0.50526	1	0	1001000
rs6955484	38	0.5	0.50632	1	0	1001000
rs6962246	38	0.52632	0.50526	1	0	1001000
rs7127767	38	0.47368	0.50526	0.75286	0.00043	1001000
rs7983579	38	0.55263	0.50351	0.7443	0.00044	1001000
rs9308179	38	0.5	0.49789	1	0	1001000
rs10852588	38	0.55263	0.50632	0.74541	0.00043	1001000
rs11159161	38	0.60526	0.50351	0.32485	0.00048	1001000
rs11590681	38	0.47368	0.49404	1	0	1001000
rs11785007	38	0.5	0.48947	1	0	1001000
rs12605006	38	0.42105	0.49404	0.50651	0.0005	1001000
rs12819145	38	0.34211	0.50632	0.05519	0.00022	1001000
rs12934069	38	0.47368	0.47158	1	0	1001000
rs1404719	38	0.52632	0.50526	1	0	1001000
rs1464095	38	0.47368	0.50526	0.75217	0.00043	1001000
rs163192	38	0.5	0.50351	1	0	1001000
rs1971391	38	0.55263	0.50632	0.74639	0.00043	1001000
rs2425427	38	0.5	0.50632	1	0	1001000
rs2459110	38	0.47368	0.50105	0.75396	0.00041	1001000
rs4539869	38	0.52632	0.50105	1	0	1001000
rs4607417	38	0.65789	0.50632	0.10141	0.00031	1001000
rs4708582	38	0.57895	0.50667	0.51669	0.0005	1001000
rs471234	38	0.52632	0.50667	1	0	1001000
rs530913	38	0.47368	0.47158	1	0	1001000
rs560476	38	0.47368	0.48421	1	0	1001000
rs6431272	38	0	0.39298	0	0	1001000
rs6460078	38	0.42105	0.47158	0.72547	0.00045	1001000
rs7142477	38	0.44737	0.50632	0.52585	0.00052	1001000
rs7326317	38	0.5	0.50351	1	0	1001000
rs7607215	38	0.42105	0.50526	0.34191	0.00047	1001000
rs7728549	38	0.5	0.48947	1	0	1001000
rs783622	38	0.57895	0.50667	0.51591	0.00049	1001000
rs9364939	38	0.36842	0.50526	0.11386	0.00033	1001000
rs937002	38	0.42105	0.48421	0.50207	0.0005	1001000
rs9504195	38	0.42105	0.50667	0.33981	0.00051	1001000
rs9542974	38	0.57895	0.48421	0.31145	0.00047	1001000
rs10451160	38	0.57895	0.48421	0.30882	0.00047	1001000
rs10503926	38	0.39474	0.50351	0.20673	0.00039	1001000
rs1176842	38	0.52632	0.50667	1	0	1001000
rs12694624	38	0.52632	0.50526	1	0	1001000
rs1293288	38	0.34211	0.50632	0.05556	0.00024	1001000
rs1445688	38	0.5	0.47825	1	0	1001000
rs208869	38	0.39474	0.50632	0.20287	0.00039	1001000
rs2127995	38	0.36842	0.50105	0.11401	0.00033	1001000
rs2267708	38	0.63158	0.50526	0.19045	0.00041	1001000
rs2662800	38	0.52632	0.50105	1	0	1001000
rs2831350	38	0.34211	0.48947	0.09242	0.0003	1001000
rs431951	38	0.07895	0.28737	0.00012	1e-05	1001000
rs4469483	38	0	0.36632	0	0	1001000
rs447205	38	0.5	0.47825	1	0	1001000
rs4487849	38	0	0.41684	0	0	1001000
rs4582363	38	0.42105	0.49404	0.50329	0.00049	1001000
rs4701737	38	0.52632	0.50105	1	0	1001000
rs4722897	38	0.44737	0.50632	0.5257	0.0005	1001000
rs4773029	38	0.55263	0.49789	0.52682	0.00051	1001000
rs4790519	38	0.42105	0.50105	0.34644	0.00049	1001000
rs6694450	38	0.60526	0.49789	0.20412	0.00043	1001000
rs6989344	38	0.5	0.49789	1	0	1001000
rs7561460	38	0.44737	0.46421	1	0	1001000
rs7710068	38	0.47368	0.50667	0.7516	0.00043	1001000
rs7710223	38	0.5	0.42772	0.44343	0.00049	1001000
rs9297731	38	0.44737	0.47825	0.73801	0.00043	1001000
rs9544749	38	0.63158	0.50105	0.1866	0.0004	1001000
rs980346	38	0.5	0.44737	0.71158	0.00044	1001000
rs9864924	38	0.44737	0.47825	0.73834	0.00044	1001000
rs10256874	38	0.55263	0.50351	0.74373	0.00044	1001000
rs10783100	38	0.42105	0.50526	0.34171	0.0005	1001000
rs11655774	38	0.47368	0.49404	1	0	1001000
rs1193735	38	0.36842	0.45614	0.28669	0.00044	1001000
rs12350076	38	0.42105	0.49404	0.5032	0.00051	1001000
rs12925084	38	0.55263	0.50351	0.74234	0.00041	1001000
rs1574275	38	0.52632	0.50667	1	0	1001000
rs2024408	38	0.5	0.48947	1	0	1001000
rs2380437	38	0.34211	0.49789	0.09509	0.0003	1001000
rs2941011	38	0.60526	0.47825	0.16477	0.00037	1001000
rs3010325	38	0.36842	0.50526	0.11245	0.00032	1001000
rs3790955	38	0.42105	0.50526	0.34312	0.00046	1001000
rs3850890	38	0.52632	0.50526	1	0	1001000
rs397728	38	0.47368	0.47158	1	0	1001000
rs4282012	38	0.5	0.50351	1	0	1001000
rs4449484	38	0.5	0.50351	1	0	1001000
rs4750494	38	0.44737	0.49789	0.74003	0.00044	1001000
rs4942486	38	0.5	0.50351	1	0	1001000
rs6073336	38	0.5	0.48947	1	0	1001000
rs623052	38	0.42105	0.50105	0.3447	0.00049	1001000
rs7167880	38	0.39474	0.47825	0.31349	0.00044	1001000
rs7582470	38	0.47368	0.50667	0.75219	0.00045	1001000
rs825411	38	0.60526	0.46421	0.07918	0.00029	1001000
rs879628	38	0.47368	0.50526	0.75281	0.00044	1001000
rs9432040	38	0.55263	0.48947	0.50847	0.0005	1001000
rs9672254	38	0.42105	0.49404	0.50279	0.00049	1001000
rs974110	38	0.55263	0.48947	0.50696	0.0005	1001000
rs722847	21(Female)	0.61941	0.50632	0.327278	0.00048	1001000

## Sheet: HWE results in CHP
Locus	#Genot	Obs.Het.	Exp.Het.	P-value	s.d.	Steps
rs1012515	134	0.52239	0.50087	0.72925	0.00043	1001000
rs10490047	134	0.51493	0.49849	0.72929	0.00043	1001000
rs10518608	134	0.53731	0.49069	0.29291	0.00047	1001000
rs1078226	134	0.46269	0.49908	0.48818	0.00051	1001000
rs10865186	134	0.4403	0.49178	0.28727	0.00043	1001000
rs10911093	134	0.44776	0.47672	0.58359	0.00047	1001000
rs11914834	134	0.45522	0.50184	0.30668	0.00047	1001000
rs11938834	134	0.5	0.50184	1	0	1001000
rs1354147	134	0.51493	0.50184	0.86221	0.00034	1001000
rs1538197	134	0.52239	0.49282	0.59585	0.00049	1001000		Note: Yellow indicates P-value<0.000428
rs17533	134	0.55224	0.49785	0.22465	0.00042	1001000
rs2570703	134	0.54478	0.50184	0.38828	0.00052	1001000
rs2624459	134	0.53731	0.50143	0.48795	0.0005	1001000
rs271397	134	0.5597	0.50184	0.22768	0.00044	1001000
rs2826399	134	0.53731	0.50087	0.48995	0.0005	1001000
rs2895309	134	0.5	0.5005	1	0	1001000
rs4239719	134	0.50746	0.49069	0.72713	0.00046	1001000
rs4644087	134	0.45522	0.50184	0.30671	0.00044	1001000
rs4835587	134	0.51493	0.50184	0.86283	0.00034	1001000
rs4942242	134	0.55224	0.49639	0.22025	0.0004	1001000
rs508485	133	0.53383	0.50177	0.49173	0.00053	1001000
rs530022	134	0.52985	0.5005	0.60218	0.00049	1001000
rs564060	134	0.48507	0.50162	0.73177	0.00045	1001000
rs6136874	131	0.52672	0.50086	0.59989	0.00051	1001000
rs628221	134	0.49254	0.50187	0.86356	0.00035	1001000
rs6955484	134	0.54478	0.50162	0.39002	0.00044	1001000
rs6962246	134	0.52239	0.50176	0.72932	0.00043	1001000
rs7127767	134	0.49254	0.50087	0.86457	0.00034	1001000
rs7983579	134	0.52985	0.5005	0.60359	0.00048	1001000
rs9308179	134	0.51493	0.5005	0.86206	0.00035	1001000
rs10852588	134	0.58209	0.50143	0.08512	0.0003	1001000
rs11159161	134	0.54478	0.50184	0.38697	0.0005	1001000
rs11590681	134	0.42537	0.49178	0.15701	0.00035	1001000
rs11785007	134	0.49254	0.50087	0.86533	0.00032	1001000
rs12605006	134	0.52239	0.49785	0.60273	0.00053	1001000
rs12819145	134	0.42537	0.5005	0.08394	0.00029	1001000
rs12934069	134	0.43284	0.49472	0.16183	0.00033	1001000
rs1404719	134	0.47761	0.50176	0.60529	0.00049	1001000
rs1464095	134	0.46269	0.49069	0.59641	0.0005	1001000
rs163192	134	0.47761	0.49785	0.72739	0.00045	1001000
rs1971391	134	0.5597	0.50117	0.22477	0.00039	1001000
rs2425427	134	0.52985	0.49849	0.48775	0.00049	1001000
rs2459110	134	0.47015	0.49558	0.59926	0.00049	1001000
rs4539869	134	0.4403	0.5005	0.1729	0.00035	1001000
rs4607417	134	0.53731	0.50176	0.49067	0.00047	1001000
rs4708582	134	0.46269	0.48834	0.59335	0.00047	1001000
rs471234	134	0.53731	0.50176	0.49021	0.00047	1001000
rs530913	133	0.5188	0.49905	0.72619	0.00046	1001000
rs560476	134	0.45522	0.50162	0.30347	0.00042	1001000
rs6431272	134	0	0.38739	0	0	1001000
rs6460078	134	0.52985	0.47143	0.19698	0.00038	1001000
rs7142477	134	0.49254	0.49785	1	0	1001000
rs7326317	134	0.50746	0.49472	0.86017	0.00034	1001000
rs7607215	134	0.48507	0.50117	0.73247	0.00043	1001000
rs7728549	134	0.50746	0.48577	0.7192	0.00046	1001000
rs783622	134	0.50746	0.50008	1	0	1001000
rs9364939	134	0.45522	0.49715	0.37948	0.00051	1001000
rs937002	134	0.47015	0.49961	0.60232	0.00049	1001000
rs9504195	134	0.4403	0.49558	0.22362	0.0004	1001000
rs9542974	134	0.55224	0.50008	0.29892	0.00045	1001000
rs10451160	134	0.65672	0.48834	8e-05	1e-05	1001000
rs10503926	131	0.45802	0.50048	0.38134	0.00048	1001000
rs1176842	134	0.47761	0.49069	0.85944	0.00035	1001000
rs12694624	134	0.51493	0.5005	0.86255	0.00036	1001000
rs1293288	134	0.41045	0.50184	0.03788	0.00019	1001000
rs1445688	134	0.49254	0.49282	1	0	1001000
rs208869	134	0.5	0.50117	1	0	1001000
rs2127995	134	0.52985	0.50117	0.60105	0.00048	1001000
rs2267708	134	0.50746	0.50176	1	0	1001000
rs2662800	134	0.55224	0.50087	0.29604	0.00043	1001000
rs2831350	134	0.41791	0.49908	0.07876	0.00028	1001000
rs431951	134	0.0597	0.35698	0	0	1001000
rs4469483	134	0.00746	0.34465	0	0	1001000
rs447205	134	0.49254	0.48577	1	0	1001000
rs4487849	134	0	0.31394	0	0	1001000
rs4582363	134	0.45522	0.4938	0.38372	0.00048	1001000
rs4701737	134	0.49254	0.48834	1	0	1001000
rs4722897	134	0.49254	0.50143	0.86429	0.00034	1001000
rs4773029	134	0.51493	0.49558	0.72912	0.00043	1001000
rs4790519	134	0.49254	0.49069	1	0	1001000
rs6694450	134	0.52985	0.48955	0.37987	0.00049	1001000
rs6989344	134	0.52239	0.50087	0.73096	0.00046	1001000
rs7561460	134	0.47015	0.49558	0.60246	0.00052	1001000
rs7710068	134	0.50746	0.49472	0.86286	0.00034	1001000
rs7710223	134	0.63433	0.47837	0.00016	1e-05	1001000
rs9297731	134	0.5	0.49715	1	0	1001000
rs9544749	134	0.57463	0.50162	0.11622	0.00031	1001000
rs980346	134	0.46269	0.49908	0.48696	0.00049	1001000
rs9864924	134	0.42537	0.49961	0.11718	0.00029	1001000
rs10256874	134	0.50746	0.49639	0.86173	0.00036	1001000
rs10783100	134	0.40299	0.50143	0.02454	0.00015	1001000
rs11655774	134	0.47015	0.50184	0.4913	0.0005	1001000
rs1193735	134	0.46269	0.49069	0.59475	0.00052	1001000
rs12350076	134	0.41791	0.50087	0.05962	0.00025	1001000
rs12925084	134	0.46269	0.50087	0.39414	0.0005	1001000
rs1574275	134	0.52239	0.50008	0.72787	0.00043	1001000
rs2024408	134	0.50746	0.46956	0.36686	0.00051	1001000
rs2380437	134	0.4403	0.50117	0.16819	0.00034	1001000
rs2941011	134	0.53731	0.50176	0.4895	0.00047	1001000
rs3010325	134	0.5	0.50117	1	0	1001000
rs3790955	134	0.43284	0.50008	0.12264	0.00035	1001000
rs3850890	134	0.4403	0.49849	0.22466	0.00038	1001000
rs397728	134	0.44776	0.48834	0.37556	0.00047	1001000
rs4282012	134	0.48507	0.50117	0.73175	0.00043	1001000
rs4449484	134	0.51493	0.50184	0.8634	0.00035	1001000
rs4750494	134	0.51493	0.50184	0.86393	0.00035	1001000
rs4942486	134	0.5	0.50162	1	0	1001000
rs6073336	134	0.50746	0.49908	0.8641	0.00035	1001000
rs623052	134	0.51493	0.49178	0.60083	0.00046	1001000
rs7167880	134	0.48507	0.49849	0.86141	0.00033	1001000
rs7582470	134	0.45522	0.49715	0.38406	0.00051	1001000
rs825411	134	0.52239	0.48577	0.47466	0.00048	1001000
rs879628	134	0.47761	0.50008	0.60688	0.00047	1001000
rs9432040	134	0.46269	0.47325	0.85508	0.00035	1001000
rs9672254	134	0.52985	0.50117	0.60346	0.0005	1001000
rs974110	134	0.52985	0.49961	0.49374	0.00046	1001000
rs722847	66(Female)	0.57599	0.50176	0.239418	0.00041	1001000
