# Supplementary material for: Genome-wide screen for universal individual identification SNPs based on the HapMap and 1000 Genomes databases
Source: Sci Rep. 2018 Apr 3;8:5553. doi: 10.1038/s41598-018-23888-0 (PMC5882920; doi:10.1038/s41598-018-23888-0)
Supplement: Supplementary file 8 — Dataset 8 [file 41598_2018_23888_MOESM8_ESM.xls]

## Sheet: Sheet1
name	BEB.K	PEL.K	ESN.K	GWD.K	LWK.K	MSL.K	YRI.K	CLM.K	MXL.K	JPT.H	PUR.K	MEX.H	JPT.K	ASW.K	CDX.K	YRI.H	CEU.K	FIN.K	GBR.K	CEU.H	TSI.K	GIH.H	GIH.K	ITU.K	PJL.K	STU.K	CHG	CHZ	ASW.H	IBS.K	CHB.K	CHD.H	ACB.K	CHB.H	LWK.H	CHS.K	MKK.H	TSI.H	KHV.K
BEB.K	0	-	-	-	-	-	-	-	-	-	-	-	-	-	-	-	-	-	-	-	-	-	-	-	-	-	-	-	-	-	-	-	-	-	-	-	-	-	-
PEL.K	0.001549	0	-	-	-	-	-	-	-	-	-	-	-	-	-	-	-	-	-	-	-	-	-	-	-	-	-	-	-	-	-	-	-	-	-	-	-	-	-
ESN.K	0.005465	0.005678	0	-	-	-	-	-	-	-	-	-	-	-	-	-	-	-	-	-	-	-	-	-	-	-	-	-	-	-	-	-	-	-	-	-	-	-	-
GWD.K	0.002137	0.001809	0.003237	0	-	-	-	-	-	-	-	-	-	-	-	-	-	-	-	-	-	-	-	-	-	-	-	-	-	-	-	-	-	-	-	-	-	-	-
LWK.K	0.002466	0.002411	0.00269	0.004646	0	-	-	-	-	-	-	-	-	-	-	-	-	-	-	-	-	-	-	-	-	-	-	-	-	-	-	-	-	-	-	-	-	-	-
MSL.K	0.001758	0.002171	0.001969	0.002679	0.003047	0	-	-	-	-	-	-	-	-	-	-	-	-	-	-	-	-	-	-	-	-	-	-	-	-	-	-	-	-	-	-	-	-	-
YRI.K	0.00597	0.00042	0.000427	0.00181	0.003145	0.001169	0	-	-	-	-	-	-	-	-	-	-	-	-	-	-	-	-	-	-	-	-	-	-	-	-	-	-	-	-	-	-	-	-
CLM.K	0.00297	0.003203	0.004539	0.004631	0.005844	0.003223	0.003267	0	-	-	-	-	-	-	-	-	-	-	-	-	-	-	-	-	-	-	-	-	-	-	-	-	-	-	-	-	-	-	-
MXL.K	0.004318	0.002903	0.006588	0.005998	0.006293	0.005905	0.003636	0.000361	0	-	-	-	-	-	-	-	-	-	-	-	-	-	-	-	-	-	-	-	-	-	-	-	-	-	-	-	-	-	-
JPT.H	0.006432	0.003378	0.008522	0.007318	0.006726	0.006254	0.005558	0.00371	0.002488	0	-	-	-	-	-	-	-	-	-	-	-	-	-	-	-	-	-	-	-	-	-	-	-	-	-	-	-	-	-
PUR.K	0.004038	0.001291	0.005077	0.007904	0.00702	0.005199	0.004375	0.002278	0.003127	0.006729	0	-	-	-	-	-	-	-	-	-	-	-	-	-	-	-	-	-	-	-	-	-	-	-	-	-	-	-	-
MEX.H	0.004585	0.001895	0.007109	0.007347	0.005623	0.005615	0.004659	0.004483	0.00307	0.006193	0.005319	0	-	-	-	-	-	-	-	-	-	-	-	-	-	-	-	-	-	-	-	-	-	-	-	-	-	-	-
JPT.K	0.007519	0.007903	0.009152	0.008198	0.007232	0.007212	0.006022	0.00866	0.007725	0.005405	0.006976	0.008876	0	-	-	-	-	-	-	-	-	-	-	-	-	-	-	-	-	-	-	-	-	-	-	-	-	-	-
ASW.K	0.006501	0.00619	0.008959	0.007952	0.00659	0.007279	0.00588	0.008228	0.007011	0.005205	0.006952	0.008258	0.000176	0	-	-	-	-	-	-	-	-	-	-	-	-	-	-	-	-	-	-	-	-	-	-	-	-	-
CDX.K	0.007339	0.005147	0.007324	0.007136	0.006524	0.006677	0.006747	0.005142	0.004406	0.007222	0.008227	0.004631	0.00182	0.001635	0	-	-	-	-	-	-	-	-	-	-	-	-	-	-	-	-	-	-	-	-	-	-	-	-
YRI.H	0.006311	0.002778	0.007933	0.007787	0.005143	0.004952	0.005849	0.005602	0.004347	0.006959	0.005052	0.000128	0.003572	0.001167	0.004506	0	-	-	-	-	-	-	-	-	-	-	-	-	-	-	-	-	-	-	-	-	-	-	-
CEU.K	0.004892	0.002216	0.007522	0.007858	0.008404	0.005255	0.004369	0.002845	0.005277	0.008878	0.00232	0.005885	0.006536	0.006369	0.005698	0.005683	0	-	-	-	-	-	-	-	-	-	-	-	-	-	-	-	-	-	-	-	-	-	-
FIN.K	0.008384	0.00437	0.009751	0.008438	0.009215	0.008189	0.006367	0.004331	0.007071	0.011663	0.006324	0.007545	0.006951	0.00778	0.007107	0.00721	0.002493	0	-	-	-	-	-	-	-	-	-	-	-	-	-	-	-	-	-	-	-	-	-
GBR.K	0.003528	0.002243	0.006046	0.0084	0.006957	0.006035	0.004067	0.002458	0.004971	0.009496	0.002445	0.005694	0.007575	0.007079	0.006186	0.006755	0	0.002702	0	-	-	-	-	-	-	-	-	-	-	-	-	-	-	-	-	-	-	-	-
CEU.H	0.00494	0.003245	0.007581	0.008213	0.006869	0.007612	0.005068	0.001407	0.003375	0.007939	0.001184	0.005456	0.008431	0.006277	0.007281	0.005534	0.000407	0.004725	0.000215	0	-	-	-	-	-	-	-	-	-	-	-	-	-	-	-	-	-	-	-
TSI.K	0.006556	0.003484	0.008595	0.009308	0.008728	0.00962	0.006283	0.003016	0.004385	0.008735	0.003056	0.00563	0.00908	0.008687	0.007873	0.008316	0.001231	0.006158	0.001693	0.00143	0	-	-	-	-	-	-	-	-	-	-	-	-	-	-	-	-	-	-
GIH.H	0.005804	0.002741	0.007212	0.008375	0.005647	0.006636	0.005743	0.005526	0.005901	0.007927	0.00745	0.005061	0.00628	0.004396	0.006817	0.003553	0.004953	0.007826	0.00623	0.005989	0.006621	0	-	-	-	-	-	-	-	-	-	-	-	-	-	-	-	-	-
GIH.K	0.004006	0.001631	0.005269	0.007423	0.006486	0.005126	0.004369	0.005372	0.006766	0.007124	0.005544	0.005972	0.006721	0.007133	0.006812	0.00458	0.003513	0.006916	0.005336	0.006233	0.006468	3.8e-05	0	-	-	-	-	-	-	-	-	-	-	-	-	-	-	-	-
ITU.K	0.005373	0.002228	0.007429	0.007583	0.00628	0.005371	0.005017	0.004943	0.006843	0.008423	0.00584	0.00691	0.007252	0.007329	0.008039	0.005149	0.00406	0.007794	0.006407	0.005686	0.006826	0.000456	0.000608	0	-	-	-	-	-	-	-	-	-	-	-	-	-	-	-
PJL.K	0.004599	0.001855	0.005128	0.00592	0.005923	0.005072	0.004928	0.004035	0.005874	0.010016	0.006772	0.006232	0.005442	0.007514	0.007976	0.005271	0.003353	0.005857	0.004766	0.005647	0.006603	0.00209	0.001486	0.000847	0	-	-	-	-	-	-	-	-	-	-	-	-	-	-
STU.K	0.00621	0.003225	0.006918	0.007544	0.00704	0.004835	0.004664	0.005287	0.006593	0.009557	0.005678	0.007264	0.006919	0.006509	0.008981	0.005059	0.005317	0.006732	0.00714	0.007031	0.008573	0.000995	0.001424	2e-06	0.000812	0	-	-	-	-	-	-	-	-	-	-	-	-	-
CHG	0.009612	0.006006	0.008946	0.009591	0.010328	0.011423	0.010554	0.009208	0.00975	0.010306	0.010204	0.009043	0.008912	0.009297	0.009689	0.009182	0.011597	0.012022	0.010961	0.011187	0.011878	0.011378	0.011366	0.011576	0.01056	0.011852	0	-	-	-	-	-	-	-	-	-	-	-	-
CHZ	0.009946	0.006273	0.005727	0.009109	0.009519	0.010634	0.007398	0.008624	0.007727	0.008755	0.008706	0.006874	0.007858	0.008637	0.007563	0.00886	0.009567	0.012482	0.010276	0.01172	0.011571	0.011986	0.011352	0.011042	0.010512	0.011073	0.007738	0	-	-	-	-	-	-	-	-	-	-	-
ASW.H	0.001592	2.3e-05	0.005137	0.001748	0.005509	0.008733	0.003357	0.002597	0.010099	0.007212	0.00384	0.009	0.008312	0.008013	0.008813	0.007268	0.006296	0.007957	0.005692	0.006879	0.007165	0.007085	0.006712	0.007308	0.005601	0.007819	0.009869	0.006308	0	-	-	-	-	-	-	-	-	-	-
IBS.K	0.005245	0.002538	0.007874	0.008342	0.00828	0.00509	0.005538	0.007547	0.009294	0.00643	0.003987	0.006234	0.005276	0.011315	0.010307	0.011067	3.9e-05	0.008105	0.004192	0.00483	0.006018	0.00966	0.009834	0.009997	0.008839	0.011153	0.011214	0.011362	0.002801	0	-	-	-	-	-	-	-	-	-
CHB.K	0.007464	0.00827	0.009391	0.008286	0.007055	0.00619	0.006714	0.009167	0.008431	0.006194	0.00718	0.009005	4e-06	0.008761	0.006715	0.009018	0.012032	0.008973	0.012313	0.013018	0.011247	0.011627	0.013215	0.011609	0.011276	0.013332	0.008706	0.006861	0.004657	0.007717	0	-	-	-	-	-	-	-	-
CHD.H	0.008072	0.006185	0.008808	0.007742	0.009419	0.008324	0.009203	0.008753	0.007269	0.00739	0.00711	0.006848	0.005181	0.00688	0.005962	0.007597	0.009329	0.009209	0.00699	0.008961	0.009469	0.009768	0.011516	0.009313	0.008874	0.012497	0.008161	0.006167	0.003315	0.005078	5.1e-05	0	-	-	-	-	-	-	-
ACB.K	0.005602	0.002679	0.005083	0.007858	0.005529	0.004292	0.004239	0.008224	0.009605	0.004538	0.004208	0.006141	0.005761	0.005822	0.005115	0.005247	0.007725	0.008905	0.006586	0.008262	0.009152	0.003581	5e-06	0.004861	0.004226	0.006261	0.011651	0.010545	0.001936	0.004791	0.007568	0.005418	0	-	-	-	-	-	-
CHB.H	0.007191	0.005288	0.007356	0.007183	0.007103	0.006872	0.006164	0.005211	0.004788	0.007772	0.008103	0.004002	0.001777	0.001324	1.3e-05	0.006183	0.012673	0.010005	0.010822	0.012878	0.010169	0.013391	0.014089	0.007999	0.007787	0.008145	0.007269	0.007723	0.006666	0.007465	0.003499	0.001899	0.007655	0	-	-	-	-	-
LWK.H	0.002645	0.002716	0.002809	0.005047	2e-06	0.003432	0.00409	0.005893	0.006146	0.006869	0.007227	0.006481	0.007308	0.005768	0.006771	0.00632	0.009345	0.008284	0.007207	0.009053	0.008747	0.005421	0.006723	0.006299	0.006213	0.007745	0.010593	0.009381	0.002494	0.009358	0.009007	0.007306	0.007508	0.008985	0	-	-	-	-
CHS.K	0.004593	0.004873	0.009135	0.007484	0.009424	0.008119	0.004248	0.002563	0.00061	0.008122	0.004215	0.004466	0.004408	0.00566	0.004587	0.005096	0.009861	0.00989	0.007869	0.00849	0.008842	0.011312	0.01245	0.006615	0.00548	0.007177	0.010465	0.010247	0.003424	0.004392	0.004022	0.00193	0.005793	0.004787	0.007331	0	-	-	-
MKK.H	0.004496	0.004421	0.001058	0.008648	0.007693	0.007726	0.005851	0.006157	0.006637	0.007198	0.006117	0.007574	0.007633	0.006641	0.007482	0.006878	0.013095	0.011394	0.008137	0.012347	0.010017	0.012882	0.013775	0.007804	0.006732	0.007416	0.012866	0.012099	0.005522	0.008153	0.00898	0.007101	0.007133	0.010333	0.005974	0.00654	0	-	-
TSI.H	0.006734	0.00369	0.009192	0.009627	0.008893	0.00926	0.006233	0.0039	0.004769	0.008982	0.003683	0.006007	0.009658	0.00851	0.007901	0.008437	0.001574	0.007069	0.002086	0.001526	2e-06	0.005558	0.00591	0.004992	0.008984	0.008467	0.013078	0.01215	0.007229	0.006375	0.009182	0.008958	0.008355	0.009343	0.008893	0.007799	0.001193	0	-
KHV.K	0.005614	0.000496	0.00079	0.002317	0.00338	0.001394	3e-06	0.004372	0.004747	0.005539	0.004476	0.005502	0.003399	0.00421	0.004564	0.005476	0.009811	0.009206	0.007285	0.009768	0.008722	0.010581	0.009925	0.005921	0.003052	0.004986	0.007788	0.008143	0.004683	0.005773	0.007179	0.004757	0.004537	0.008374	0.00408	0.004294	0.006566	0.009022	0
							Note: - indicates non-significant p values
