# Supplementary material for: Genome-wide screen for universal individual identification SNPs based on the HapMap and 1000 Genomes databases
Source: Sci Rep. 2018 Apr 3;8:5553. doi: 10.1038/s41598-018-23888-0 (PMC5882920; doi:10.1038/s41598-018-23888-0)
Supplement: Supplementary file 9 — Dataset 9 [file 41598_2018_23888_MOESM9_ESM.xls]

## Sheet: CMP for the 110 loci
	locus	CHG	CHZ	CHP
Matching Probability	rs1012515	0.406467	0.353186	0.388
Matching Probability	rs10490047	0.373047	0.444598	0.386
Matching Probability	rs10518608	0.401259	0.422438	0.407
Matching Probability	rs1078226	0.360243	0.364266	0.361
Matching Probability	rs10865186	0.360243	0.361496	0.361
Matching Probability	rs10911093	0.370443	0.436288	0.378
Matching Probability	rs11914834	0.347005	0.390582	0.356
Matching Probability	rs11938834	0.365234	0.445983	0.375
Matching Probability	rs1354147	0.384766	0.411357	0.383
Matching Probability	rs1538197	0.429036	0.385042	0.396
Matching Probability	rs17533	0.419488	0.416898	0.409
Matching Probability	rs2570703	0.419922	0.368421	0.4
Matching Probability	rs2624459	0.372613	0.49446	0.396
Matching Probability	rs271397	0.4273	0.375346	0.41
Matching Probability	rs2826399	0.386936	0.425208	0.397
Matching Probability	rs2895309	0.412326	0.342105	0.376
Matching Probability	rs4239719	0.380425	0.423823	0.39
Matching Probability	rs4644087	0.355686	0.385042	0.356
Matching Probability	rs4835587	0.367188	0.461219	0.383
Matching Probability	rs4942242	0.412326	0.425208	0.411
Matching Probability	rs508485	0.377729	0.444598	0.394
Matching Probability	rs530022	0.384766	0.425208	0.393
Matching Probability	rs564060	0.368707	0.383657	0.368
Matching Probability	rs6136874	0.389525	0.401662	0.39
Matching Probability	rs628221	0.365451	0.390582	0.371
Matching Probability	rs6955484	0.412326	0.375346	0.401
Matching Probability	rs6962246	0.386936	0.390582	0.387
Matching Probability	rs7127767	0.375868	0.364266	0.372
Matching Probability	rs7983579	0.386936	0.408587	0.393
Matching Probability	rs9308179	0.386285	0.383657	0.384
Matching Probability	rs10852588	0.435547	0.405817	0.427
Matching Probability	rs11159161	0.386285	0.447368	0.4
Matching Probability	rs11590681	0.350477	0.375346	0.356
Matching Probability	rs11785007	0.379123	0.391967	0.372
Matching Probability	rs12605006	0.429688	0.357341	0.391
Matching Probability	rs12819145	0.360243	0.333795	0.347
Matching Probability	rs12934069	0.345703	0.397507	0.355
Matching Probability	rs1404719	0.356771	0.390582	0.365
Matching Probability	rs1464095	0.38303	0.364266	0.37
Matching Probability	rs163192	0.373047	0.378116	0.369
Matching Probability	rs1971391	0.412977	0.405817	0.411
Matching Probability	rs2425427	0.40625	0.375346	0.395
Matching Probability	rs2459110	0.367405	0.368421	0.368
Matching Probability	rs4539869	0.347873	0.394737	0.352
Matching Probability	rs4607417	0.370009	0.49169	0.396
Matching Probability	rs4708582	0.370009	0.423823	0.372
Matching Probability	rs471234	0.398655	0.389197	0.396
Matching Probability	rs530913	0.395457	0.397507	0.388
Matching Probability	rs560476	0.354384	0.385042	0.356
Matching Probability	rs6460078	0.448134	0.379501	0.422
Matching Probability	rs7142477	0.386936	0.353186	0.375
Matching Probability	rs7326317	0.38954	0.378116	0.386
Matching Probability	rs7607215	0.380859	0.34626	0.369
Matching Probability	rs7728549	0.39605	0.391967	0.395
Matching Probability	rs783622	0.368707	0.423823	0.381
Matching Probability	rs9364939	0.376519	0.336565	0.36
Matching Probability	rs937002	0.370009	0.367036	0.364
Matching Probability	rs9504195	0.365234	0.344875	0.357
Matching Probability	rs9542974	0.398438	0.445983	0.407
Matching Probability	rs10503926	0.368251	0.342105	0.358
Matching Probability	rs1176842	0.378472	0.389197	0.376
Matching Probability	rs12694624	0.381727	0.390582	0.384
Matching Probability	rs1293288	0.349826	0.333795	0.342
Matching Probability	rs1445688	0.374349	0.403047	0.38
Matching Probability	rs208869	0.400391	0.339335	0.376
Matching Probability	rs2127995	0.435113	0.34072	0.392
Matching Probability	rs2267708	0.357639	0.468144	0.379
Matching Probability	rs2662800	0.412326	0.394737	0.406
Matching Probability	rs2831350	0.353516	0.350427	0.347
Matching Probability	rs447205	0.382161	0.403047	0.387
Matching Probability	rs4582363	0.38954	0.357341	0.364
Matching Probability	rs4701737	0.382812	0.394737	0.385
Matching Probability	rs4722897	0.380859	0.353186	0.372
Matching Probability	rs4773029	0.380425	0.414127	0.389
Matching Probability	rs4790519	0.399957	0.350416	0.382
Matching Probability	rs6694450	0.388889	0.452909	0.404
Matching Probability	rs6989344	0.392144	0.383657	0.388
Matching Probability	rs7561460	0.366102	0.394737	0.368
Matching Probability	rs7710068	0.399957	0.362881	0.386
Matching Probability	rs9297731	0.386936	0.380886	0.38
Matching Probability	rs9544749	0.405165	0.472299	0.421
Matching Probability	rs980346	0.353516	0.433518	0.361
Matching Probability	rs9864924	0.34375	0.380886	0.348
Matching Probability	rs10256874	0.376519	0.408587	0.384
Matching Probability	rs10783100	0.33941	0.34626	0.341
Matching Probability	rs11655774	0.363498	0.375346	0.361
Matching Probability	rs1193735	0.378472	0.385042	0.37
Matching Probability	rs12350076	0.34375	0.357341	0.345
Matching Probability	rs12925084	0.347005	0.408587	0.359
Matching Probability	rs1574275	0.38954	0.389197	0.389
Matching Probability	rs2024408	0.419922	0.391967	0.411
Matching Probability	rs2380437	0.37066	0.342105	0.351
Matching Probability	rs2941011	0.38303	0.472299	0.396
Matching Probability	rs3010325	0.405599	0.336565	0.376
Matching Probability	rs3790955	0.355035	0.34626	0.35
Matching Probability	rs3850890	0.350477	0.390582	0.354
Matching Probability	rs397728	0.357422	0.397507	0.366
Matching Probability	rs4282012	0.365451	0.378116	0.369
Matching Probability	rs4449484	0.386936	0.378116	0.383
Matching Probability	rs4750494	0.399306	0.361496	0.383
Matching Probability	rs4942486	0.375	0.378116	0.375
Matching Probability	rs6073336	0.380859	0.391967	0.382
Matching Probability	rs623052	0.417318	0.350416	0.393
Matching Probability	rs7167880	0.386285	0.367036	0.371
Matching Probability	rs7582470	0.362196	0.362881	0.36
Matching Probability	rs825411	0.379123	0.48615	0.403
Matching Probability	rs879628	0.367188	0.364266	0.366
Matching Probability	rs9432040	0.380425	0.422438	0.387
Matching Probability	rs9672254	0.419488	0.357341	0.392
Matching Probability	rs974110	0.386285	0.422438	0.394
minimum MP		0.33941	0.333795	0.341
maximum MP		0.448134	0.49446	0.427
Cumulative Matching Probability		9.22044e-47	8.36644e-46	4.69714e-47

## Sheet: CEP for the 110 loci
	locus	CHG	CHZ	CHP
Exclusion probability	rs1012515	0.237275	0.14545	0.208
Exclusion probability	rs10490047	0.169913	0.297243	0.201
Exclusion probability	rs10518608	0.216338	0.237845	0.222
Exclusion probability	rs1078226	0.153571	0.165494	0.157
Exclusion probability	rs10865186	0.138414	0.14545	0.14
Exclusion probability	rs10911093	0.111407	0.266375	0.146
Exclusion probability	rs11914834	0.131261	0.211583	0.151
Exclusion probability	rs11938834	0.16159	0.266375	0.188
Exclusion probability	rs1354147	0.196778	0.211583	0.201
Exclusion probability	rs1538197	0.271356	0.0958391	0.208
Exclusion probability	rs17533	0.259633	0.1875	0.237
Exclusion probability	rs2570703	0.259633	0.165494	0.23
Exclusion probability	rs2624459	0.178547	0.366173	0.222
Exclusion probability	rs271397	0.271356	0.1875	0.245
Exclusion probability	rs2826399	0.206389	0.266375	0.222
Exclusion probability	rs2895309	0.248274	0.0823765	0.188
Exclusion probability	rs4239719	0.1875	0.211583	0.194
Exclusion probability	rs4644087	0.145848	0.165494	0.151
Exclusion probability	rs4835587	0.169913	0.297243	0.201
Exclusion probability	rs4942242	0.226632	0.266375	0.237
Exclusion probability	rs508485	0.192147	0.297243	0.219
Exclusion probability	rs530022	0.196778	0.266375	0.215
Exclusion probability	rs564060	0.169913	0.1875	0.175
Exclusion probability	rs6136874	0.212124	0.211583	0.212
Exclusion probability	rs628221	0.169913	0.211583	0.181
Exclusion probability	rs6955484	0.248274	0.1875	0.23
Exclusion probability	rs6962246	0.206389	0.211583	0.208
Exclusion probability	rs7127767	0.1875	0.165494	0.181
Exclusion probability	rs7983579	0.206389	0.237845	0.215
Exclusion probability	rs9308179	0.206389	0.1875	0.201
Exclusion probability	rs10852588	0.283447	0.237845	0.27
Exclusion probability	rs11159161	0.206389	0.297243	0.23
Exclusion probability	rs11590681	0.117766	0.165494	0.13
Exclusion probability	rs11785007	0.178547	0.1875	0.181
Exclusion probability	rs12605006	0.248274	0.127245	0.208
Exclusion probability	rs12819145	0.153571	0.0823765	0.13
Exclusion probability	rs12934069	0.124381	0.165494	0.135
Exclusion probability	rs1404719	0.153571	0.211583	0.169
Exclusion probability	rs1464095	0.153571	0.165494	0.157
Exclusion probability	rs163192	0.16159	0.1875	0.169
Exclusion probability	rs1971391	0.248274	0.237845	0.245
Exclusion probability	rs2425427	0.226632	0.1875	0.215
Exclusion probability	rs2459110	0.16159	0.165494	0.163
Exclusion probability	rs4539869	0.117766	0.211583	0.14
Exclusion probability	rs4607417	0.178547	0.366173	0.222
Exclusion probability	rs4708582	0.124381	0.266375	0.157
Exclusion probability	rs471234	0.226632	0.211583	0.222
Exclusion probability	rs530913	0.221821	0.165494	0.204
Exclusion probability	rs560476	0.145848	0.165494	0.151
Exclusion probability	rs6460078	0.259633	0.127245	0.215
Exclusion probability	rs7142477	0.196778	0.14545	0.181
Exclusion probability	rs7326317	0.196778	0.1875	0.194
Exclusion probability	rs7607215	0.196778	0.127245	0.175
Exclusion probability	rs7728549	0.196778	0.1875	0.194
Exclusion probability	rs783622	0.169913	0.266375	0.194
Exclusion probability	rs9364939	0.178547	0.0958391	0.151
Exclusion probability	rs937002	0.178547	0.127245	0.163
Exclusion probability	rs9504195	0.145848	0.127245	0.14
Exclusion probability	rs9542974	0.226632	0.266375	0.237
Exclusion probability	rs10503926	0.173773	0.110752	0.153
Exclusion probability	rs1176842	0.153571	0.211583	0.169
Exclusion probability	rs12694624	0.196778	0.211583	0.201
Exclusion probability	rs1293288	0.138414	0.0823765	0.12
Exclusion probability	rs1445688	0.178547	0.1875	0.181
Exclusion probability	rs208869	0.226632	0.110752	0.188
Exclusion probability	rs2127995	0.283447	0.0958391	0.215
Exclusion probability	rs2267708	0.153571	0.330501	0.194
Exclusion probability	rs2662800	0.248274	0.211583	0.237
Exclusion probability	rs2831350	0.145848	0.0908462	0.125
Exclusion probability	rs447205	0.178547	0.1875	0.181
Exclusion probability	rs4582363	0.16159	0.127245	0.151
Exclusion probability	rs4701737	0.169913	0.211583	0.181
Exclusion probability	rs4722897	0.196778	0.14545	0.181
Exclusion probability	rs4773029	0.1875	0.237845	0.201
Exclusion probability	rs4790519	0.206389	0.127245	0.181
Exclusion probability	rs6694450	0.1875	0.297243	0.215
Exclusion probability	rs6989344	0.216338	0.1875	0.208
Exclusion probability	rs7561460	0.169913	0.14545	0.163
Exclusion probability	rs7710068	0.206389	0.165494	0.194
Exclusion probability	rs9297731	0.206389	0.14545	0.188
Exclusion probability	rs9544749	0.237275	0.330501	0.262
Exclusion probability	rs980346	0.145848	0.1875	0.157
Exclusion probability	rs9864924	0.124381	0.14545	0.13
Exclusion probability	rs10256874	0.178547	0.237845	0.194
Exclusion probability	rs10783100	0.111407	0.127245	0.116
Exclusion probability	rs11655774	0.16159	0.165494	0.163
Exclusion probability	rs1193735	0.1875	0.0958391	0.157
Exclusion probability	rs12350076	0.124381	0.127245	0.125
Exclusion probability	rs12925084	0.131261	0.237845	0.157
Exclusion probability	rs1574275	0.206389	0.211583	0.208
Exclusion probability	rs2024408	0.196778	0.1875	0.194
Exclusion probability	rs2380437	0.169913	0.0823765	0.14
Exclusion probability	rs2941011	0.196778	0.297243	0.222
Exclusion probability	rs3010325	0.237275	0.0958391	0.188
Exclusion probability	rs3790955	0.138414	0.127245	0.135
Exclusion probability	rs3850890	0.117766	0.211583	0.14
Exclusion probability	rs397728	0.138414	0.165494	0.146
Exclusion probability	rs4282012	0.169913	0.1875	0.175
Exclusion probability	rs4449484	0.206389	0.1875	0.201
Exclusion probability	rs4750494	0.226632	0.14545	0.201
Exclusion probability	rs4942486	0.1875	0.1875	0.188
Exclusion probability	rs6073336	0.196778	0.1875	0.194
Exclusion probability	rs623052	0.237275	0.127245	0.201
Exclusion probability	rs7167880	0.206389	0.110752	0.175
Exclusion probability	rs7582470	0.145848	0.165494	0.151
Exclusion probability	rs825411	0.178547	0.297243	0.208
Exclusion probability	rs879628	0.169913	0.165494	0.169
Exclusion probability	rs9432040	0.131261	0.237845	0.157
Exclusion probability	rs9672254	0.259633	0.127245	0.215
Exclusion probability	rs974110	0.206389	0.237845	0.215
minimum EP		0.111407	0.0823765	0.116
maximum EP		0.283447	0.366173	0.27
		1.03957e-10	6.12191e-11	1.37996e-10
Cumulative exclusion probability		1	1	1

## Sheet: CMP for 90 out of the 110 loci
	locus	CHP
Matching Probability	rs10783100	0.341
Matching Probability	rs1293288	0.342
Matching Probability	rs12350076	0.345
Matching Probability	rs12819145	0.347
Matching Probability	rs2831350	0.347
Matching Probability	rs9864924	0.348
Matching Probability	rs3790955	0.35
Matching Probability	rs2380437	0.351
Matching Probability	rs4539869	0.352
Matching Probability	rs3850890	0.354
Matching Probability	rs12934069	0.355
Matching Probability	rs11914834	0.356
Matching Probability	rs4644087	0.356
Matching Probability	rs11590681	0.356
Matching Probability	rs560476	0.356
Matching Probability	rs9504195	0.357
Matching Probability	rs10503926	0.358
Matching Probability	rs12925084	0.359
Matching Probability	rs9364939	0.36
Matching Probability	rs7582470	0.36
Matching Probability	rs1078226	0.361
Matching Probability	rs10865186	0.361
Matching Probability	rs980346	0.361
Matching Probability	rs11655774	0.361
Matching Probability	rs937002	0.364
Matching Probability	rs4582363	0.364
Matching Probability	rs1404719	0.365
Matching Probability	rs397728	0.366
Matching Probability	rs879628	0.366
Matching Probability	rs564060	0.368
Matching Probability	rs2459110	0.368
Matching Probability	rs7561460	0.368
Matching Probability	rs163192	0.369
Matching Probability	rs7607215	0.369
Matching Probability	rs4282012	0.369
Matching Probability	rs1464095	0.37
Matching Probability	rs1193735	0.37
Matching Probability	rs628221	0.371
Matching Probability	rs7167880	0.371
Matching Probability	rs7127767	0.372
Matching Probability	rs11785007	0.372
Matching Probability	rs4708582	0.372
Matching Probability	rs4722897	0.372
Matching Probability	rs11938834	0.375
Matching Probability	rs7142477	0.375
Matching Probability	rs4942486	0.375
Matching Probability	rs2895309	0.376
Matching Probability	rs1176842	0.376
Matching Probability	rs208869	0.376
Matching Probability	rs3010325	0.376
Matching Probability	rs10911093	0.378
Matching Probability	rs2267708	0.379
Matching Probability	rs1445688	0.38
Matching Probability	rs9297731	0.38
Matching Probability	rs783622	0.381
Matching Probability	rs4790519	0.382
Matching Probability	rs6073336	0.382
Matching Probability	rs1354147	0.383
Matching Probability	rs4835587	0.383
Matching Probability	rs4449484	0.383
Matching Probability	rs4750494	0.383
Matching Probability	rs9308179	0.384
Matching Probability	rs12694624	0.384
Matching Probability	rs10256874	0.384
Matching Probability	rs4701737	0.385
Matching Probability	rs10490047	0.386
Matching Probability	rs7326317	0.386
Matching Probability	rs7710068	0.386
Matching Probability	rs6962246	0.387
Matching Probability	rs447205	0.387
Matching Probability	rs9432040	0.387
Matching Probability	rs1012515	0.388
Matching Probability	rs530913	0.388
Matching Probability	rs6989344	0.388
Matching Probability	rs4773029	0.389
Matching Probability	rs1574275	0.389
Matching Probability	rs4239719	0.39
Matching Probability	rs6136874	0.39
Matching Probability	rs12605006	0.391
Matching Probability	rs2127995	0.392
Matching Probability	rs9672254	0.392
Matching Probability	rs530022	0.393
Matching Probability	rs7983579	0.393
Matching Probability	rs623052	0.393
Matching Probability	rs508485	0.394
Matching Probability	rs974110	0.394
Matching Probability	rs2425427	0.395
Matching Probability	rs7728549	0.395
Matching Probability	rs1538197	0.396		minimum CMP for 90 out of the 110 loci in the pooled population
Matching Probability	rs2624459	0.396		3.07069e-39
Matching Probability	rs4607417	0.396
Matching Probability	rs471234	0.396
Matching Probability	rs2941011	0.396
Matching Probability	rs2826399	0.397
Matching Probability	rs2570703	0.4
Matching Probability	rs11159161	0.4
Matching Probability	rs6955484	0.401
Matching Probability	rs825411	0.403
Matching Probability	rs6694450	0.404
Matching Probability	rs2662800	0.406
Matching Probability	rs10518608	0.407
Matching Probability	rs9542974	0.407
Matching Probability	rs17533	0.409
Matching Probability	rs271397	0.41
Matching Probability	rs4942242	0.411
Matching Probability	rs1971391	0.411
Matching Probability	rs2024408	0.411
Matching Probability	rs9544749	0.421
Matching Probability	rs6460078	0.422		maximum CMP for 90 out of the 110 loci in the pooled population
Matching Probability	rs10852588	0.427		5.36779e-38
Note: yellow indicates 90 loci with lower MP, red indicates 90 loci with higher MP

## Sheet: CEP for 90 out of the 110 loci
	locus	CHP
Exclusion probability	rs10783100	0.116
Exclusion probability	rs1293288	0.12
Exclusion probability	rs2831350	0.125
Exclusion probability	rs12350076	0.125
Exclusion probability	rs11590681	0.13
Exclusion probability	rs12819145	0.13
Exclusion probability	rs9864924	0.13
Exclusion probability	rs12934069	0.135
Exclusion probability	rs3790955	0.135
Exclusion probability	rs10865186	0.14
Exclusion probability	rs4539869	0.14
Exclusion probability	rs9504195	0.14
Exclusion probability	rs2380437	0.14
Exclusion probability	rs3850890	0.14
Exclusion probability	rs10911093	0.146
Exclusion probability	rs397728	0.146
Exclusion probability	rs11914834	0.151
Exclusion probability	rs4644087	0.151
Exclusion probability	rs560476	0.151
Exclusion probability	rs9364939	0.151
Exclusion probability	rs4582363	0.151
Exclusion probability	rs7582470	0.151
Exclusion probability	rs10503926	0.153
Exclusion probability	rs1078226	0.157
Exclusion probability	rs1464095	0.157
Exclusion probability	rs4708582	0.157
Exclusion probability	rs980346	0.157
Exclusion probability	rs1193735	0.157
Exclusion probability	rs12925084	0.157
Exclusion probability	rs9432040	0.157
Exclusion probability	rs2459110	0.163
Exclusion probability	rs937002	0.163
Exclusion probability	rs7561460	0.163
Exclusion probability	rs11655774	0.163
Exclusion probability	rs1404719	0.169
Exclusion probability	rs163192	0.169
Exclusion probability	rs1176842	0.169
Exclusion probability	rs879628	0.169
Exclusion probability	rs564060	0.175
Exclusion probability	rs7607215	0.175
Exclusion probability	rs4282012	0.175
Exclusion probability	rs7167880	0.175
Exclusion probability	rs628221	0.181
Exclusion probability	rs7127767	0.181
Exclusion probability	rs11785007	0.181
Exclusion probability	rs7142477	0.181
Exclusion probability	rs1445688	0.181
Exclusion probability	rs447205	0.181
Exclusion probability	rs4701737	0.181
Exclusion probability	rs4722897	0.181
Exclusion probability	rs4790519	0.181
Exclusion probability	rs11938834	0.188
Exclusion probability	rs2895309	0.188
Exclusion probability	rs208869	0.188
Exclusion probability	rs9297731	0.188
Exclusion probability	rs3010325	0.188
Exclusion probability	rs4942486	0.188
Exclusion probability	rs4239719	0.194
Exclusion probability	rs7326317	0.194
Exclusion probability	rs7728549	0.194
Exclusion probability	rs783622	0.194
Exclusion probability	rs2267708	0.194
Exclusion probability	rs7710068	0.194
Exclusion probability	rs10256874	0.194
Exclusion probability	rs2024408	0.194
Exclusion probability	rs6073336	0.194
Exclusion probability	rs10490047	0.201
Exclusion probability	rs1354147	0.201
Exclusion probability	rs4835587	0.201
Exclusion probability	rs9308179	0.201
Exclusion probability	rs12694624	0.201
Exclusion probability	rs4773029	0.201
Exclusion probability	rs4449484	0.201
Exclusion probability	rs4750494	0.201
Exclusion probability	rs623052	0.201
Exclusion probability	rs530913	0.204
Exclusion probability	rs1012515	0.208
Exclusion probability	rs1538197	0.208
Exclusion probability	rs6962246	0.208
Exclusion probability	rs12605006	0.208
Exclusion probability	rs6989344	0.208
Exclusion probability	rs1574275	0.208
Exclusion probability	rs825411	0.208
Exclusion probability	rs6136874	0.212
Exclusion probability	rs530022	0.215
Exclusion probability	rs7983579	0.215
Exclusion probability	rs2425427	0.215
Exclusion probability	rs6460078	0.215			minimum CEP for 90 out of the 110 loci in the pooled population
Exclusion probability	rs2127995	0.215		2.72116e-08	1
Exclusion probability	rs6694450	0.215
Exclusion probability	rs9672254	0.215
Exclusion probability	rs974110	0.215
Exclusion probability	rs508485	0.219
Exclusion probability	rs10518608	0.222
Exclusion probability	rs2624459	0.222
Exclusion probability	rs2826399	0.222
Exclusion probability	rs4607417	0.222
Exclusion probability	rs471234	0.222
Exclusion probability	rs2941011	0.222
Exclusion probability	rs2570703	0.23
Exclusion probability	rs6955484	0.23
Exclusion probability	rs11159161	0.23
Exclusion probability	rs17533	0.237
Exclusion probability	rs4942242	0.237
Exclusion probability	rs9542974	0.237
Exclusion probability	rs2662800	0.237
Exclusion probability	rs271397	0.245
Exclusion probability	rs1971391	0.245
Exclusion probability	rs9544749	0.262			maximum CEP for 90 out of the 110 loci in the pooled population
Exclusion probability	rs10852588	0.27		2.63807e-09	1
Note: yellow indicates 90 loci with lower EP, red indicates 90 loci with higher EP
