# Supplementary material for: Genome-wide screen for universal individual identification SNPs based on the HapMap and 1000 Genomes databases
Source: Sci Rep. 2018 Apr 3;8:5553. doi: 10.1038/s41598-018-23888-0 (PMC5882920; doi:10.1038/s41598-018-23888-0)
Supplement: Supplementary file 10 — Dataset 10 [file 41598_2018_23888_MOESM10_ESM.xls]

## Sheet: Program codes
Program codes used for SNP screening
Sub Comparison()
Dim rn As Range, i&, r&, c As Byte, k As Byte, j As Byte, arr, x, d, ar() As String, n() As Long, di As Object
Set rn = [a1].CurrentRegion
r = rn.Rows.Count
c = rn.Columns.Count
If r = 1 Or c = 1 Then Exit Sub
ReDim n(1 To c)
ReDim ar(1 To r * c, 1 To 2 * c)
arr = rn.Value: x = [a1].Resize(, c)
Set di = CreateObject("Scripting.Dictionary")
For k = 1 To c
For i = 2 To r
If arr(i, k) = "" Then Exit For
If Not di.exists(arr(i, k)) Then
di.Add arr(i, k), x(1, k) & "/"
Else
di.Item(arr(i, k)) = di.Item(arr(i, k)) & x(1, k) & "/"
End If
Next
Next
For Each d In di.keys
j = Len(di.Item(d)) - Len(Replace(di.Item(d), "/", ""))
n(j) = n(j) + 1
ar(n(j), j * 2 - 1) = d
ar(n(j), j * 2) = di.Item(d)
Next
Sheet2.UsedRange.Offset(1).ClearContents
Sheet2.[a2].Resize(r * c, c * 2) = ar
Set rn = Nothing: Set di = Nothing
End Sub

## Sheet: Studied populations
The populations studied
Sources	Name	abbreviation
HapMap	African ancestry in Southwest USA	ASW
	Utah residents with Northern and Western European ancestry from the CEPH collection	CEU
	Han Chinese in Beijing	CHB
	Chinese in Metropolitan Denver	CHD
	Gujarati Indians in Houston	GIH
	Japanese in Tokyo	JPT
	Luhya in Webuye	LWK
	Mexican ancestry in Los Angeles	MEX
	Maasai in Kinyawa	MKK
	Tuscan in Italy	TSI
	Yoruban in Ibadan	YRI
1000 Genomes	African Caribbeans in Barbados	ACB
	Americans of African Ancestry in SW USA	ASW
	Esan in Nigeria	ESN
	Mende in Sierra Leone	MSL
	Gambian in Western Divisions in the Gambia	GWD
	Luhya in Webuye	LWK
	Yoruba in Ibadan	YRI
	Mexican Ancestry from Los Angeles	MXL
	Puerto Ricans from Puerto Rico	PUR
	Colombians from Medellin	CLM
	Peruvians from Lima	PEL
	Han Chinese in Bejing	CHB
	Japanese in Tokyo	JPT
	Southern Han Chinese	CHS
	Chinese Dai in Xishuangbanna	CDX
	Kinh in Ho Chi Minh City	KHV
	Utah Residents with Northern and Western Ancestry from the CEPH collection	CEU
	Toscani in Italia	TSI
	Finnish in Finland	FIN
	British in England and Scotland	GBR
	Iberian Population in Spain	IBS
	Gujarati Indian from Houston	GIH
	Punjabi from Lahore	PJL
	Bengali from Bangladesh	BEB
	Sri Lankan Tamil from the UK	STU
	Indian Telugu from the UK	ITU
collected	Chinese Han in Guangzhou	CHG
	Chinese Han in Zhengzhou	CHZ
